# Supplementary material for: Cell facilitation promotes growth and survival under drug pressure in breast cancer
Source: Nat Commun. 2023 Jun 29;14:3851. doi: 10.1038/s41467-023-39242-6 (PMC10310817; doi:10.1038/s41467-023-39242-6)
Supplement: Supplementary file 3 — Source File [file 41467_2023_39242_MOESM3_ESM.xlsx]

## Sheet: Figure 1
Panel B, D, F: Cells grown in culture (untreated and treated), strength of facilitation
	file	level1	type	env	rep	cells0	cells4	cells7	cells11	cells14	cells18	code			Key
1	Estradiol1	0	S	S	1	3206.21	3555.6	8635.55	37930.3	88064.6	160577	SS0			file	Experiment label
8	Estradiol1	0	S	S	2	3226.87	3405.15	8199.7	36506.5	88064.6	156083	SS0			level1	dose of ribociclib in nM
15	Estradiol1	0	S	S	3	3310.17	7726.99	8282.64	41235.3	99484.3	164373	SS0			type	cell type (S = sensitive cell; R = resistant cell)
22	Estradiol1	0	S	M	1	1865.09	2884.86	8658.3	43196.1	94875.3	152965	SM0			env	cell type from organoid composiiton (S=sensitive, R= resistant and M= mixed 50:50)
29	Estradiol1	0	S	M	2	1896.42	2786.48	9108.84	44035.8	98960.8	161963	SM0			rep	Replicate
36	Estradiol1	0	S	M	3	1952.35	3860.02	8986.15	41234.2	91431.9	153943	SM0			cells#	timepoint (day 0, 4, 7, 11, 14, 18)
43	Estradiol1	400	S	S	1	3437.12	2654.86	3144.64	4502.47	5030.99	6379.09	SS1
50	Estradiol1	400	S	S	2	3533.9	2894.54	3809.85	4261.17	4928.04	7067.44	SS1
57	Estradiol1	400	S	S	3	3458.51	2030.88	3352.22	3854.97	3888.98	5266.53	SS1
64	Estradiol1	400	S	M	1	1700.49	2145.37	4689.12	12027	22702.6	39853.5	SM1
71	Estradiol1	400	S	M	2	1937.11	1238.45	5475.99	12687.9	23551.9	41661.5	SM1
78	Estradiol1	400	S	M	3	1881.74	2500.59	5611.56	13224.9	23358.5	39558.7	SM1
337	Estradiol1	0	R	M	1	1888.73	1556.66	4018.59	13110	19894.6	19137.3	RM0
344	Estradiol1	0	R	M	2	1724.65	1391.81	3858.32	12710.9	19645.7	18053.3	RM0
351	Estradiol1	0	R	M	3	1891.32	2230.87	4190.37	13327.1	20816.6	22092.7	RM0
358	Estradiol1	0	R	R	1	3798.61	3934.57	9956.65	37571.8	86962	161333	RR0
365	Estradiol1	0	R	R	2	3742.67	3832.38	10756.9	38652.6	93684.9	159824	RR0
372	Estradiol1	0	R	R	3	2113.69	4249.28	11806.1	40118	91415.3	161333	RR0
379	Estradiol1	400	R	M	1	1683.44	1464.75	3134.51	8483.01	18158.5	33423.6	RM1
386	Estradiol1	400	R	M	2	1906.56	608.266	2990.58	7299.5	14378.4	24743.8	RM1
393	Estradiol1	400	R	M	3	1984.55	1677.7	3436.42	9167.83	18252.7	34222.5	RM1
400	Estradiol1	400	R	R	1	4166.52	4131.3	8771.95	26710	52844.6	91415.3	RR1
407	Estradiol1	400	R	R	2	4014.99	4490.25	9883.8	26410.2	51996.8	97725.6	RR1
414	Estradiol1	400	R	R	3	3577.35	3698.22	8432.98	22668.6	48268.2	88064.6	RR1
Panel E: Competitive Effect
	file	alphaSR	alphaRS												Key
22	Estradiol1	3.77e-08	2.08869												file	Experiment label
19	FOHTamoxifen	0.126851	1.26087												alpha SR	competition of S cells on R cells
191	Fulvestrant3	0.38636	1.45903												alpha RS	competition of R cells on S
192	Letrozole4	0.282873	1.87776
221	Raloxifene3	0.303274	1.36911

## Sheet: Figure 2
Panel A: Conditioned media experiment
days	SU			MU			RU
0	4250	1200	2040	2660	1580	2330	3960	2490	1830		Key
4	3630	3730	3960	4410	2920	3830	3730	4140	4170		days	timepoints (0-21)
7	5470	5960	5820	6640	6500	6160	6090	6640	6410		SU = sensitive untreated cell number (replicates)
11	9350	9850	8840	12400	12600	11000	12200	12700	11400		MU = mixed 50/50 untreated cell number (replicates)
14	13400	15600	13400	21000	22400	16800	22400	22100	20000		RU = resistant untreated cell number (replicates)
18	26100	28500	23500	31400	40100	29200	34800	37200	30400
21	39000	41200	32700	43100	55000	51200	47500	52400	39000
days	ST			MT			RT
0	4230	2150	2280	2040	2120	2290	2240	1360	1890
4	3960	3820	3810	3370	3810	4630	3540	3300	3870
7	5600	5810	5530	4980	5450	5660	5240	5200	5820
11	7300	7250	6570	7890	8050	7550	7600	8550	9280
14	6480	7320	6720	8890	9100	8770	10500	12600	13200
18	9700	7730	8750	12000	11500	14500	13800	16300	19200
21	11800	9790	13000	15600	13800	15600	21300	18700	23500
Panel B: estrone & estradiol
Sample Name	Cell type	Treatment	Estrone (pg/mL)	Estradiol (pg/mL)
R7	resistant	untreated	99.2	177
R8	resistant	untreated	94.6	136
R9	resistant	untreated	97	173		Key
R10	resistant	ribo treated	108	79		Sample name	unique id within files
R11	resistant	ribo treated	104	109		Cell type	Resistant, sensitive, 50/50 mix
R12	resistant	ribo treated	103	89.6		Treatment	Untreated or 200nM Ribo treated
28	50/50 mix	untreated	261	ND*		Estrone	concentration of Estrone in medium in pg/ml
29	50/50 mix	untreated	245	ND		Estradiol	concentration of Estradiol in medium in pg/ml
30	50/50 mix	untreated	216	ND		Estradiol	concentration of Estradiol in medium in pg/ml
31	50/50 mix	ribo treated	140	48.3
32	50/50 mix	ribo treated	166	79.7
33	50/50 mix	ribo treated	183	ND
S7	Sensitive	untreated	273	ND
S8	Sensitive	untreated	300	ND
S9	Sensitive	untreated	266	ND
S10	Sensitive	ribo treated	275	ND
S11	Sensitive	ribo treated	330	ND
S12	Sensitive	ribo treated	273	ND
Panel C: estradiol uptake prediction
file	Sample	level1	env	Estrone	Estradiol	rep	S	R
F	F1	0	S	306	31.25	1	236927	0
F	F2	0	S	317	31.25	2	190582	0
F	F3	0	S	311	31.25	3	214410	0
F	F4	0	M	243	42.9	1	195099	10632.3			Key
F	F5	0	M	295	31.25	2	184424	10305.7			file	Experiment label
F	F6	0	M	343	31.25	3	187160	10080.3			Sample	unique id within files
F	F7	0	R	200	96.4	1	0	176828			level1	dose of ribociclib in nM
F	F9	0	R	206	121	3	0	178418			env	cell type composiiton (S=sensitive, R= resistant and M= mixed 50:50)
F	F10	200	S	246	31.25	1	37214.9	0			Estrone	concentration of Estrone in medium in pg/ml
F	F11	200	S	196	31.25	2	60791	0			Estradiol	concentration of Estradiol in medium in pg/ml
F	F12	200	S	242	31.25	3	51996.8	0			rep	Replicate
F	F13	200	M	156	59.7	1	66000.2	29982.9			S	Sensitive cell number
F	F14	200	M	190	62.9	2	59460.4	26953.1			R	Resistant cell number
F	F15	200	M	195	78.5	3	77416.7	26234
F	F16	200	R	94.5	85.2	1	0	110376
F	F17	200	R	105	83.5	2	0	125146
F	F18	200	R	87.5	89.1	3	0	117962
FGF	FGF1	0	S	249	31.25	1	152389	0
FGF	FGF2	0	S	269	31.25	2	175245	0
FGF	FGF3	0	S	259	31.25	3	209180	0
FGF	FGF4	0	M	220	31.25	1	196518	16141.4
FGF	FGF5	0	M	247	31.25	2	173143	14972.7
FGF	FGF6	0	M	231	31.25	3	175120	14638.4
FGF	FGF7	0	R	173	89	1	0	165904
FGF	FGF8	0	R	169	86	2	0	169764
FGF	FGF9	0	R	170	58.5	3	0	160577
FGF	FGF10	200	S	206	31.25	1	50738.2	0
FGF	FGF11	200	S	209	31.25	2	51996.8	0
FGF	FGF12	200	S	218	31.25	3	58078.9	0
FGF	FGF13	200	M	145	55	1	66040.1	32269.9
FGF	FGF14	200	M	124	73	2	73822.9	30430.2
FGF	FGF15	200	M	147	59	3	72337	36183.4
FGF	FGF16	200	R	88.3	84.5	1	0	119252
FGF	FGF17	200	R	77.4	85.5	2	0	121853
FGF	FGF18	200	R	92.6	87.5	3	0	115405
M	M1	0	S	285	31.25	1	178418	0
M	M2	0	S	327	31.25	2	204018	0
M	M3	0	S	305	31.25	3	190582	0
M	M4	0	M	301	31.25	1	188818	16913.4
M	M5	0	M	311	31.25	2	172430	15686
M	M6	0	M	324	31.25	3	200148	19558.4
M	M7	0	R	244	102	1	0	176036
M	M8	0	R	236	119	2	0	183234
M	M9	0	R	223	99.7	3	0	171321
M	M10	200	S	226	31.25	1	68333.3	0
M	M11	200	S	247	31.25	2	71775.4	0
M	M12	200	S	259	31.25	3	79443.7	0
M	M13	200	M	149	85.9	1	66037.8	29368
M	M14	200	M	172	83.3	2	78811.4	32811.2
M	M15	200	M	180	63.7	3	74733.1	35022.7
M	M16	200	R	103	107	1	0	116042
M	M17	200	R	83.4	130	2	0	117962
M	M18	200	R	95.3	115	3	0	118606
Panel E: CAMA-1 westerns
Red box indicates blot images used in manuscript panel

## Sheet: Figure 3
Panel C: Estradiol & Fulvestrant Strength of Facilitation (mono tx)
Sample	label	file	day	level1	level2	type	env	ilvl1	ilvl2	rep	cells	pred	null	goodlabel	doselabel
67	ribofacil	Estradiol1	11	400	0	S	M	2	1	1	12027	14187.4	3196.25	Ribociclib	Ribociclib 400nM			Key
68	ribofacil	Estradiol1	14	400	0	S	M	2	1	1	22702.6	26124.6	3937.4	Ribociclib	Ribociclib 400nM			Sample	unique ID within files
69	ribofacil	Estradiol1	18	400	0	S	M	2	1	1	39853.5	41886.1	5194.79	Ribociclib	Ribociclib 400nM			Label	graph
74	ribofacil	Estradiol1	11	400	0	S	M	2	1	2	12687.9	14187.4	3196.25	Ribociclib	Ribociclib 400nM			file	Experiment label
75	ribofacil	Estradiol1	14	400	0	S	M	2	1	2	23551.9	26124.6	3937.4	Ribociclib	Ribociclib 400nM			day	timepoint (day 11, 14, 18)
76	ribofacil	Estradiol1	18	400	0	S	M	2	1	2	41661.5	41886.1	5194.79	Ribociclib	Ribociclib 400nM			level 1	dose of drug 2
81	ribofacil	Estradiol1	11	400	0	S	M	2	1	3	13224.9	14187.4	3196.25	Ribociclib	Ribociclib 400nM			level 2	dose of drug 1
82	ribofacil	Estradiol1	14	400	0	S	M	2	1	3	23358.5	26124.6	3937.4	Ribociclib	Ribociclib 400nM			type	S (sensitive cells) or R (resistant cells)
83	ribofacil	Estradiol1	18	400	0	S	M	2	1	3	39558.7	41886.1	5194.79	Ribociclib	Ribociclib 400nM			env	cell type composiiton (S=sensitive, R= resistant and M= mixed 50:50)
109	modfacil	Estradiol1	11	0	0.1	S	M	1	2	1	41482.8	37466.1	40816	Estradiol	Estradiol 0.1nM			rep	Replicate
110	modfacil	Estradiol1	14	0	0.1	S	M	1	2	1	92890.7	86138.6	97752.8	Estradiol	Estradiol 0.1nM			Cells	Cell count
111	modfacil	Estradiol1	18	0	0.1	S	M	1	2	1	155108	154483	180940	Estradiol	Estradiol 0.1nM			Pred	Prediction
116	modfacil	Estradiol1	11	0	0.1	S	M	1	2	2	42719.8	37466.1	40816	Estradiol	Estradiol 0.1nM			null	Null (model)
117	modfacil	Estradiol1	14	0	0.1	S	M	1	2	2	89968.7	86138.6	97752.8	Estradiol	Estradiol 0.1nM			Good label	drug type
118	modfacil	Estradiol1	18	0	0.1	S	M	1	2	2	148823	154483	180940	Estradiol	Estradiol 0.1nM			dose label	drug type & concentration
123	modfacil	Estradiol1	11	0	0.1	S	M	1	2	3	39370	37466.1	40816	Estradiol	Estradiol 0.1nM
124	modfacil	Estradiol1	14	0	0.1	S	M	1	2	3	78585	86138.6	97752.8	Estradiol	Estradiol 0.1nM
125	modfacil	Estradiol1	18	0	0.1	S	M	1	2	3	144306	154483	180940	Estradiol	Estradiol 0.1nM
382	ribofacil	Estradiol1	11	400	0	R	M	2	1	1	8483.01	6250.03	8305.51	Ribociclib	Ribociclib 400nM
383	ribofacil	Estradiol1	14	400	0	R	M	2	1	1	18158.5	11478	17589.9	Ribociclib	Ribociclib 400nM
384	ribofacil	Estradiol1	18	400	0	R	M	2	1	1	33423.6	22788.3	41756.3	Ribociclib	Ribociclib 400nM
389	ribofacil	Estradiol1	11	400	0	R	M	2	1	2	7299.5	6250.03	8305.51	Ribociclib	Ribociclib 400nM
390	ribofacil	Estradiol1	14	400	0	R	M	2	1	2	14378.4	11478	17589.9	Ribociclib	Ribociclib 400nM
391	ribofacil	Estradiol1	18	400	0	R	M	2	1	2	24743.8	22788.3	41756.3	Ribociclib	Ribociclib 400nM
396	ribofacil	Estradiol1	11	400	0	R	M	2	1	3	9167.83	6250.03	8305.51	Ribociclib	Ribociclib 400nM
397	ribofacil	Estradiol1	14	400	0	R	M	2	1	3	18252.7	11478	17589.9	Ribociclib	Ribociclib 400nM
398	ribofacil	Estradiol1	18	400	0	R	M	2	1	3	34222.5	22788.3	41756.3	Ribociclib	Ribociclib 400nM
424	modfacil	Estradiol1	11	0	0.1	R	M	1	2	1	13078.5	12597	11485.2	Estradiol	Estradiol 0.1nM
425	modfacil	Estradiol1	14	0	0.1	R	M	1	2	1	19985.4	21342.2	14376.4	Estradiol	Estradiol 0.1nM
426	modfacil	Estradiol1	18	0	0.1	R	M	1	2	1	20137	22764.9	6315.66	Estradiol	Estradiol 0.1nM
431	modfacil	Estradiol1	11	0	0.1	R	M	1	2	2	14469.2	12597	11485.2	Estradiol	Estradiol 0.1nM
432	modfacil	Estradiol1	14	0	0.1	R	M	1	2	2	22279.8	21342.2	14376.4	Estradiol	Estradiol 0.1nM
433	modfacil	Estradiol1	18	0	0.1	R	M	1	2	2	24062.1	22764.9	6315.66	Estradiol	Estradiol 0.1nM
438	modfacil	Estradiol1	11	0	0.1	R	M	1	2	3	14759.5	12597	11485.2	Estradiol	Estradiol 0.1nM
439	modfacil	Estradiol1	14	0	0.1	R	M	1	2	3	20311.3	21342.2	14376.4	Estradiol	Estradiol 0.1nM
440	modfacil	Estradiol1	18	0	0.1	R	M	1	2	3	22365.6	22764.9	6315.66	Estradiol	Estradiol 0.1nM
730	ribofacil	FOHTamoxifen	11	200	0	S	M	2	1	1	11501.4	18874.5	4715.61	Ribociclib	Ribociclib 200nM
731	ribofacil	FOHTamoxifen	14	200	0	S	M	2	1	1	23808.4	28228.2	6723.07	Ribociclib	Ribociclib 200nM
732	ribofacil	FOHTamoxifen	18	200	0	S	M	2	1	1	42593.8	31769.8	10669.7	Ribociclib	Ribociclib 200nM
736	ribofacil	FOHTamoxifen	11	200	0	S	M	2	1	2	11358.5	18874.5	4715.61	Ribociclib	Ribociclib 200nM
737	ribofacil	FOHTamoxifen	14	200	0	S	M	2	1	2	20851.6	28228.2	6723.07	Ribociclib	Ribociclib 200nM
738	ribofacil	FOHTamoxifen	18	200	0	S	M	2	1	2	38722.3	31769.8	10669.7	Ribociclib	Ribociclib 200nM
742	ribofacil	FOHTamoxifen	11	200	0	S	M	2	1	3	10046.6	18874.5	4715.61	Ribociclib	Ribociclib 200nM
743	ribofacil	FOHTamoxifen	14	200	0	S	M	2	1	3	19711.3	28228.2	6723.07	Ribociclib	Ribociclib 200nM
744	ribofacil	FOHTamoxifen	18	200	0	S	M	2	1	3	35419.7	31769.8	10669.7	Ribociclib	Ribociclib 200nM
928	ribofacil	FOHTamoxifen	11	200	0	R	M	2	1	1	14019.6	12894.8	16846.9	Ribociclib	Ribociclib 200nM
929	ribofacil	FOHTamoxifen	14	200	0	R	M	2	1	1	31186.5	26284.5	36746.2	Ribociclib	Ribociclib 200nM
930	ribofacil	FOHTamoxifen	18	200	0	R	M	2	1	1	55131.8	60360.8	77669.3	Ribociclib	Ribociclib 200nM
934	ribofacil	FOHTamoxifen	11	200	0	R	M	2	1	2	16568.1	12894.8	16846.9	Ribociclib	Ribociclib 200nM
935	ribofacil	FOHTamoxifen	14	200	0	R	M	2	1	2	32847.9	26284.5	36746.2	Ribociclib	Ribociclib 200nM
936	ribofacil	FOHTamoxifen	18	200	0	R	M	2	1	2	60173.9	60360.8	77669.3	Ribociclib	Ribociclib 200nM
940	ribofacil	FOHTamoxifen	11	200	0	R	M	2	1	3	15769	12894.8	16846.9	Ribociclib	Ribociclib 200nM
941	ribofacil	FOHTamoxifen	14	200	0	R	M	2	1	3	34418.2	26284.5	36746.2	Ribociclib	Ribociclib 200nM
942	ribofacil	FOHTamoxifen	18	200	0	R	M	2	1	3	65246	60360.8	77669.3	Ribociclib	Ribociclib 200nM
1162	ribofacil	Fulvestrant3	11	400	0	S	M	2	1	1	9365.44	9411.21	2138.62	Ribociclib	Ribociclib 400nM
1163	ribofacil	Fulvestrant3	14	400	0	S	M	2	1	1	18418.6	16166.1	954.093	Ribociclib	Ribociclib 400nM
1164	ribofacil	Fulvestrant3	18	400	0	S	M	2	1	1	25346.8	27180.5	33.4038	Ribociclib	Ribociclib 400nM
1168	ribofacil	Fulvestrant3	11	400	0	S	M	2	1	2	9705.7	9411.21	2138.62	Ribociclib	Ribociclib 400nM
1169	ribofacil	Fulvestrant3	14	400	0	S	M	2	1	2	18633.6	16166.1	954.093	Ribociclib	Ribociclib 400nM
1170	ribofacil	Fulvestrant3	18	400	0	S	M	2	1	2	26918.1	27180.5	33.4038	Ribociclib	Ribociclib 400nM
1174	ribofacil	Fulvestrant3	11	400	0	S	M	2	1	3	9913.78	9411.21	2138.62	Ribociclib	Ribociclib 400nM
1175	ribofacil	Fulvestrant3	14	400	0	S	M	2	1	3	20910.9	16166.1	954.093	Ribociclib	Ribociclib 400nM
1176	ribofacil	Fulvestrant3	18	400	0	S	M	2	1	3	29614.2	27180.5	33.4038	Ribociclib	Ribociclib 400nM
1198	modfacil	Fulvestrant3	11	0	1	S	M	1	2	1	31851.6	35150.3	9525.18	Fulvestrant	Fulvestrant 1nM
1199	modfacil	Fulvestrant3	14	0	1	S	M	1	2	1	82154.3	72068.1	16724.9	Fulvestrant	Fulvestrant 1nM
1200	modfacil	Fulvestrant3	18	0	1	S	M	1	2	1	109985	110082	33836.3	Fulvestrant	Fulvestrant 1nM
1204	modfacil	Fulvestrant3	11	0	1	S	M	1	2	2	33694.8	35150.3	9525.18	Fulvestrant	Fulvestrant 1nM
1205	modfacil	Fulvestrant3	14	0	1	S	M	1	2	2	82619.8	72068.1	16724.9	Fulvestrant	Fulvestrant 1nM
1206	modfacil	Fulvestrant3	18	0	1	S	M	1	2	2	113238	110082	33836.3	Fulvestrant	Fulvestrant 1nM
1210	modfacil	Fulvestrant3	11	0	1	S	M	1	2	3	29192.6	35150.3	9525.18	Fulvestrant	Fulvestrant 1nM
1211	modfacil	Fulvestrant3	14	0	1	S	M	1	2	3	77487.7	72068.1	16724.9	Fulvestrant	Fulvestrant 1nM
1212	modfacil	Fulvestrant3	18	0	1	S	M	1	2	3	97828.1	110082	33836.3	Fulvestrant	Fulvestrant 1nM
1234	modfacil	Fulvestrant3	11	0	3	S	M	1	3	1	13301.5	19634.7	2804.27	Fulvestrant	Fulvestrant 3nM
1235	modfacil	Fulvestrant3	14	0	3	S	M	1	3	1	32424.6	40387.6	3136.37	Fulvestrant	Fulvestrant 3nM
1236	modfacil	Fulvestrant3	18	0	3	S	M	1	3	1	57537	72179.1	3630.96	Fulvestrant	Fulvestrant 3nM
1240	modfacil	Fulvestrant3	11	0	3	S	M	1	3	2	18185.5	19634.7	2804.27	Fulvestrant	Fulvestrant 3nM
1241	modfacil	Fulvestrant3	14	0	3	S	M	1	3	2	46579.1	40387.6	3136.37	Fulvestrant	Fulvestrant 3nM
1242	modfacil	Fulvestrant3	18	0	3	S	M	1	3	2	77495.7	72179.1	3630.96	Fulvestrant	Fulvestrant 3nM
1246	modfacil	Fulvestrant3	11	0	3	S	M	1	3	3	17904.5	19634.7	2804.27	Fulvestrant	Fulvestrant 3nM
1247	modfacil	Fulvestrant3	14	0	3	S	M	1	3	3	49487.4	40387.6	3136.37	Fulvestrant	Fulvestrant 3nM
1248	modfacil	Fulvestrant3	18	0	3	S	M	1	3	3	79821.3	72179.1	3630.96	Fulvestrant	Fulvestrant 3nM
1432	ribofacil	Fulvestrant3	11	400	0	R	M	2	1	1	5102.9	6276.89	7587.21	Ribociclib	Ribociclib 400nM
1433	ribofacil	Fulvestrant3	14	400	0	R	M	2	1	1	10752.1	10304.6	16271.3	Ribociclib	Ribociclib 400nM
1434	ribofacil	Fulvestrant3	18	400	0	R	M	2	1	1	13305.8	13930.8	37587.1	Ribociclib	Ribociclib 400nM
1438	ribofacil	Fulvestrant3	11	400	0	R	M	2	1	2	5206.82	6276.89	7587.21	Ribociclib	Ribociclib 400nM
1439	ribofacil	Fulvestrant3	14	400	0	R	M	2	1	2	11169.4	10304.6	16271.3	Ribociclib	Ribociclib 400nM
1440	ribofacil	Fulvestrant3	18	400	0	R	M	2	1	2	15831.3	13930.8	37587.1	Ribociclib	Ribociclib 400nM
1444	ribofacil	Fulvestrant3	11	400	0	R	M	2	1	3	4554.56	6276.89	7587.21	Ribociclib	Ribociclib 400nM
1445	ribofacil	Fulvestrant3	14	400	0	R	M	2	1	3	10503.2	10304.6	16271.3	Ribociclib	Ribociclib 400nM
1446	ribofacil	Fulvestrant3	18	400	0	R	M	2	1	3	13902.6	13930.8	37587.1	Ribociclib	Ribociclib 400nM
1468	modfacil	Fulvestrant3	11	0	1	R	M	1	2	1	7897.41	10234.4	10440.3	Fulvestrant	Fulvestrant 1nM
1469	modfacil	Fulvestrant3	14	0	1	R	M	1	2	1	12676.1	13212	21119.4	Fulvestrant	Fulvestrant 1nM
1470	modfacil	Fulvestrant3	18	0	1	R	M	1	2	1	9914.54	8914.08	38154.9	Fulvestrant	Fulvestrant 1nM
1474	modfacil	Fulvestrant3	11	0	1	R	M	1	2	2	8294.01	10234.4	10440.3	Fulvestrant	Fulvestrant 1nM
1475	modfacil	Fulvestrant3	14	0	1	R	M	1	2	2	12786	13212	21119.4	Fulvestrant	Fulvestrant 1nM
1476	modfacil	Fulvestrant3	18	0	1	R	M	1	2	2	10584.9	8914.08	38154.9	Fulvestrant	Fulvestrant 1nM
1480	modfacil	Fulvestrant3	11	0	1	R	M	1	2	3	6962.37	10234.4	10440.3	Fulvestrant	Fulvestrant 1nM
1481	modfacil	Fulvestrant3	14	0	1	R	M	1	2	3	11686.7	13212	21119.4	Fulvestrant	Fulvestrant 1nM
1482	modfacil	Fulvestrant3	18	0	1	R	M	1	2	3	8852.66	8914.08	38154.9	Fulvestrant	Fulvestrant 1nM
1504	modfacil	Fulvestrant3	11	0	3	R	M	1	3	1	2984.37	4015.57	7291.08	Fulvestrant	Fulvestrant 3nM
1505	modfacil	Fulvestrant3	14	0	3	R	M	1	3	1	4081.97	5310.12	14912.4	Fulvestrant	Fulvestrant 3nM
1506	modfacil	Fulvestrant3	18	0	3	R	M	1	3	1	4172.09	5315.92	34937.5	Fulvestrant	Fulvestrant 3nM
1510	modfacil	Fulvestrant3	11	0	3	R	M	1	3	2	4207.22	4015.57	7291.08	Fulvestrant	Fulvestrant 3nM
1511	modfacil	Fulvestrant3	14	0	3	R	M	1	3	2	5840.7	5310.12	14912.4	Fulvestrant	Fulvestrant 3nM
1512	modfacil	Fulvestrant3	18	0	3	R	M	1	3	2	5663.52	5315.92	34937.5	Fulvestrant	Fulvestrant 3nM
1516	modfacil	Fulvestrant3	11	0	3	R	M	1	3	3	3941.78	4015.57	7291.08	Fulvestrant	Fulvestrant 3nM
1517	modfacil	Fulvestrant3	14	0	3	R	M	1	3	3	6379.88	5310.12	14912.4	Fulvestrant	Fulvestrant 3nM
1518	modfacil	Fulvestrant3	18	0	3	R	M	1	3	3	6045.3	5315.92	34937.5	Fulvestrant	Fulvestrant 3nM
1738	ribofacil	Letrozole4	11	200	0	S	M	2	1	1	7720	22027.4	6176.08	Ribociclib	Ribociclib 200nM
1739	ribofacil	Letrozole4	14	200	0	S	M	2	1	1	30400	34137.1	11351.8	Ribociclib	Ribociclib 200nM
1740	ribofacil	Letrozole4	18	200	0	S	M	2	1	1	40900	36082.2	24047.2	Ribociclib	Ribociclib 200nM
1744	ribofacil	Letrozole4	11	200	0	S	M	2	1	2	7340	22027.4	6176.08	Ribociclib	Ribociclib 200nM
1745	ribofacil	Letrozole4	14	200	0	S	M	2	1	2	34300	34137.1	11351.8	Ribociclib	Ribociclib 200nM
1746	ribofacil	Letrozole4	18	200	0	S	M	2	1	2	48200	36082.2	24047.2	Ribociclib	Ribociclib 200nM
1750	ribofacil	Letrozole4	11	200	0	S	M	2	1	3	8580	22027.4	6176.08	Ribociclib	Ribociclib 200nM
1751	ribofacil	Letrozole4	14	200	0	S	M	2	1	3	37900	34137.1	11351.8	Ribociclib	Ribociclib 200nM
1752	ribofacil	Letrozole4	18	200	0	S	M	2	1	3	50500	36082.2	24047.2	Ribociclib	Ribociclib 200nM
2008	ribofacil	Letrozole4	11	200	0	R	M	2	1	1	8565.2	9198.09	21449.1	Ribociclib	Ribociclib 200nM
2009	ribofacil	Letrozole4	14	200	0	R	M	2	1	1	55507.4	19137.9	54901.6	Ribociclib	Ribociclib 200nM
2010	ribofacil	Letrozole4	18	200	0	R	M	2	1	1	75163.1	44666	102564	Ribociclib	Ribociclib 200nM
2014	ribofacil	Letrozole4	11	200	0	R	M	2	1	2	9177.33	9198.09	21449.1	Ribociclib	Ribociclib 200nM
2015	ribofacil	Letrozole4	14	200	0	R	M	2	1	2	54303	19137.9	54901.6	Ribociclib	Ribociclib 200nM
2016	ribofacil	Letrozole4	18	200	0	R	M	2	1	2	73019.8	44666	102564	Ribociclib	Ribociclib 200nM
2020	ribofacil	Letrozole4	11	200	0	R	M	2	1	3	8893.82	9198.09	21449.1	Ribociclib	Ribociclib 200nM
2021	ribofacil	Letrozole4	14	200	0	R	M	2	1	3	50704.9	19137.9	54901.6	Ribociclib	Ribociclib 200nM
2022	ribofacil	Letrozole4	18	200	0	R	M	2	1	3	65560.4	44666	102564	Ribociclib	Ribociclib 200nM
2323	ribofacil	Raloxifene3	11	200	0	S	M	2	1	1	17233.4	12613.5	9665.96	Ribociclib	Ribociclib 200nM
2324	ribofacil	Raloxifene3	14	200	0	S	M	2	1	1	33741.2	25466.5	18187.9	Ribociclib	Ribociclib 200nM
2325	ribofacil	Raloxifene3	18	200	0	S	M	2	1	1	62516.7	55166.3	38920	Ribociclib	Ribociclib 200nM
2330	ribofacil	Raloxifene3	11	200	0	S	M	2	1	2	17721.5	12613.5	9665.96	Ribociclib	Ribociclib 200nM
2331	ribofacil	Raloxifene3	14	200	0	S	M	2	1	2	35282.8	25466.5	18187.9	Ribociclib	Ribociclib 200nM
2332	ribofacil	Raloxifene3	18	200	0	S	M	2	1	2	60003.1	55166.3	38920	Ribociclib	Ribociclib 200nM
2337	ribofacil	Raloxifene3	11	200	0	S	M	2	1	3	19528.8	12613.5	9665.96	Ribociclib	Ribociclib 200nM
2338	ribofacil	Raloxifene3	14	200	0	S	M	2	1	3	36868.9	25466.5	18187.9	Ribociclib	Ribociclib 200nM
2339	ribofacil	Raloxifene3	18	200	0	S	M	2	1	3	64288.6	55166.3	38920	Ribociclib	Ribociclib 200nM
2638	ribofacil	Raloxifene3	11	200	0	R	M	2	1	1	10386.5	12554.9	10121.3	Ribociclib	Ribociclib 200nM
2639	ribofacil	Raloxifene3	14	200	0	R	M	2	1	1	19103.5	23575.5	20019	Ribociclib	Ribociclib 200nM
2640	ribofacil	Raloxifene3	18	200	0	R	M	2	1	1	28898.6	32333.4	36798.9	Ribociclib	Ribociclib 200nM
2645	ribofacil	Raloxifene3	11	200	0	R	M	2	1	2	10205.1	12554.9	10121.3	Ribociclib	Ribociclib 200nM
2646	ribofacil	Raloxifene3	14	200	0	R	M	2	1	2	18846.7	23575.5	20019	Ribociclib	Ribociclib 200nM
2647	ribofacil	Raloxifene3	18	200	0	R	M	2	1	2	26410.4	32333.4	36798.9	Ribociclib	Ribociclib 200nM
2652	ribofacil	Raloxifene3	11	200	0	R	M	2	1	3	11885.3	12554.9	10121.3	Ribociclib	Ribociclib 200nM
2653	ribofacil	Raloxifene3	14	200	0	R	M	2	1	3	20764.2	23575.5	20019	Ribociclib	Ribociclib 200nM
2654	ribofacil	Raloxifene3	18	200	0	R	M	2	1	3	32854.4	32333.4	36798.9	Ribociclib	Ribociclib 200nM
Panel D: Estradiol & Fulvestrant Strength of Facilitation (combo tx)
sample	label	file	day	level1	level2	type	env	ilvl1	ilvl2	rep	cells	pred	null	goodlabel	doselabel
67	ribofacil	Estradiol1	11	400	0	S	M	2	1	1	12027	14187.4	3196.25	Ribociclib	Ribociclib 400nM
68	ribofacil	Estradiol1	14	400	0	S	M	2	1	1	22702.6	26124.6	3937.4	Ribociclib	Ribociclib 400nM
69	ribofacil	Estradiol1	18	400	0	S	M	2	1	1	39853.5	41886.1	5194.79	Ribociclib	Ribociclib 400nM
74	ribofacil	Estradiol1	11	400	0	S	M	2	1	2	12687.9	14187.4	3196.25	Ribociclib	Ribociclib 400nM
75	ribofacil	Estradiol1	14	400	0	S	M	2	1	2	23551.9	26124.6	3937.4	Ribociclib	Ribociclib 400nM
76	ribofacil	Estradiol1	18	400	0	S	M	2	1	2	41661.5	41886.1	5194.79	Ribociclib	Ribociclib 400nM
81	ribofacil	Estradiol1	11	400	0	S	M	2	1	3	13224.9	14187.4	3196.25	Ribociclib	Ribociclib 400nM
82	ribofacil	Estradiol1	14	400	0	S	M	2	1	3	23358.5	26124.6	3937.4	Ribociclib	Ribociclib 400nM
83	ribofacil	Estradiol1	18	400	0	S	M	2	1	3	39558.7	41886.1	5194.79	Ribociclib	Ribociclib 400nM
235	facilmod	Estradiol1	11	400	0.1	S	M	2	2	1	11437.2	9394.75	8898	Estradiol	Estradiol 0.1nM
236	facilmod	Estradiol1	14	400	0.1	S	M	2	2	1	21778.1	16869.4	15351.2	Estradiol	Estradiol 0.1nM
237	facilmod	Estradiol1	18	400	0.1	S	M	2	2	1	34076.1	32189.6	27326.9	Estradiol	Estradiol 0.1nM
242	facilmod	Estradiol1	11	400	0.1	S	M	2	2	2	11717.2	9394.75	8898	Estradiol	Estradiol 0.1nM
243	facilmod	Estradiol1	14	400	0.1	S	M	2	2	2	20947.7	16869.4	15351.2	Estradiol	Estradiol 0.1nM
244	facilmod	Estradiol1	18	400	0.1	S	M	2	2	2	34166.8	32189.6	27326.9	Estradiol	Estradiol 0.1nM
249	facilmod	Estradiol1	11	400	0.1	S	M	2	2	3	10586.2	9394.75	8898	Estradiol	Estradiol 0.1nM
250	facilmod	Estradiol1	14	400	0.1	S	M	2	2	3	20618.5	16869.4	15351.2	Estradiol	Estradiol 0.1nM
251	facilmod	Estradiol1	18	400	0.1	S	M	2	2	3	34013.7	32189.6	27326.9	Estradiol	Estradiol 0.1nM
382	ribofacil	Estradiol1	11	400	0	R	M	2	1	1	8483.01	6250.03	8305.51	Ribociclib	Ribociclib 400nM
383	ribofacil	Estradiol1	14	400	0	R	M	2	1	1	18158.5	11478	17589.9	Ribociclib	Ribociclib 400nM
384	ribofacil	Estradiol1	18	400	0	R	M	2	1	1	33423.6	22788.3	41756.3	Ribociclib	Ribociclib 400nM
389	ribofacil	Estradiol1	11	400	0	R	M	2	1	2	7299.5	6250.03	8305.51	Ribociclib	Ribociclib 400nM
390	ribofacil	Estradiol1	14	400	0	R	M	2	1	2	14378.4	11478	17589.9	Ribociclib	Ribociclib 400nM
391	ribofacil	Estradiol1	18	400	0	R	M	2	1	2	24743.8	22788.3	41756.3	Ribociclib	Ribociclib 400nM
396	ribofacil	Estradiol1	11	400	0	R	M	2	1	3	9167.83	6250.03	8305.51	Ribociclib	Ribociclib 400nM
397	ribofacil	Estradiol1	14	400	0	R	M	2	1	3	18252.7	11478	17589.9	Ribociclib	Ribociclib 400nM
398	ribofacil	Estradiol1	18	400	0	R	M	2	1	3	34222.5	22788.3	41756.3	Ribociclib	Ribociclib 400nM
550	facilmod	Estradiol1	11	400	0.1	R	M	2	2	1	8034.5	8437.88	8079.43	Estradiol	Estradiol 0.1nM
551	facilmod	Estradiol1	14	400	0.1	R	M	2	2	1	16152.2	15757.8	15774.9	Estradiol	Estradiol 0.1nM
552	facilmod	Estradiol1	18	400	0.1	R	M	2	2	1	27173.1	28159.7	33517.2	Estradiol	Estradiol 0.1nM
557	facilmod	Estradiol1	11	400	0.1	R	M	2	2	2	7754.51	8437.88	8079.43	Estradiol	Estradiol 0.1nM
558	facilmod	Estradiol1	14	400	0.1	R	M	2	2	2	14857.3	15757.8	15774.9	Estradiol	Estradiol 0.1nM
559	facilmod	Estradiol1	18	400	0.1	R	M	2	2	2	27082.3	28159.7	33517.2	Estradiol	Estradiol 0.1nM
564	facilmod	Estradiol1	11	400	0.1	R	M	2	2	3	7379.3	8437.88	8079.43	Estradiol	Estradiol 0.1nM
565	facilmod	Estradiol1	14	400	0.1	R	M	2	2	3	14838.4	15757.8	15774.9	Estradiol	Estradiol 0.1nM
566	facilmod	Estradiol1	18	400	0.1	R	M	2	2	3	25866.3	28159.7	33517.2	Estradiol	Estradiol 0.1nM
1162	ribofacil	Fulvestrant3	11	400	0	S	M	2	1	1	9365.44	9411.21	2138.62	Ribociclib	Ribociclib 400nM
1163	ribofacil	Fulvestrant3	14	400	0	S	M	2	1	1	18418.6	16166.1	954.093	Ribociclib	Ribociclib 400nM
1164	ribofacil	Fulvestrant3	18	400	0	S	M	2	1	1	25346.8	27180.5	33.4038	Ribociclib	Ribociclib 400nM
1168	ribofacil	Fulvestrant3	11	400	0	S	M	2	1	2	9705.7	9411.21	2138.62	Ribociclib	Ribociclib 400nM
1169	ribofacil	Fulvestrant3	14	400	0	S	M	2	1	2	18633.6	16166.1	954.093	Ribociclib	Ribociclib 400nM
1170	ribofacil	Fulvestrant3	18	400	0	S	M	2	1	2	26918.1	27180.5	33.4038	Ribociclib	Ribociclib 400nM
1174	ribofacil	Fulvestrant3	11	400	0	S	M	2	1	3	9913.78	9411.21	2138.62	Ribociclib	Ribociclib 400nM
1175	ribofacil	Fulvestrant3	14	400	0	S	M	2	1	3	20910.9	16166.1	954.093	Ribociclib	Ribociclib 400nM
1176	ribofacil	Fulvestrant3	18	400	0	S	M	2	1	3	29614.2	27180.5	33.4038	Ribociclib	Ribociclib 400nM
1306	facilmod	Fulvestrant3	11	400	1	S	M	2	2	1	5541.19	6250.45	1078.87	Fulvestrant	Fulvestrant 1nM
1307	facilmod	Fulvestrant3	14	400	1	S	M	2	2	1	11134.2	9816.84	926.571	Fulvestrant	Fulvestrant 1nM
1308	facilmod	Fulvestrant3	18	400	1	S	M	2	2	1	18310.6	15925.4	858.403	Fulvestrant	Fulvestrant 1nM
1312	facilmod	Fulvestrant3	11	400	1	S	M	2	2	2	5564.23	6250.45	1078.87	Fulvestrant	Fulvestrant 1nM
1313	facilmod	Fulvestrant3	14	400	1	S	M	2	2	2	9751.11	9816.84	926.571	Fulvestrant	Fulvestrant 1nM
1314	facilmod	Fulvestrant3	18	400	1	S	M	2	2	2	15291	15925.4	858.403	Fulvestrant	Fulvestrant 1nM
1318	facilmod	Fulvestrant3	11	400	1	S	M	2	2	3	4417.96	6250.45	1078.87	Fulvestrant	Fulvestrant 1nM
1319	facilmod	Fulvestrant3	14	400	1	S	M	2	2	3	8379.33	9816.84	926.571	Fulvestrant	Fulvestrant 1nM
1320	facilmod	Fulvestrant3	18	400	1	S	M	2	2	3	14520.6	15925.4	858.403	Fulvestrant	Fulvestrant 1nM
1342	facilmod	Fulvestrant3	11	400	3	S	M	2	3	1	2361.37	2161.63	102.998	Fulvestrant	Fulvestrant 3nM
1343	facilmod	Fulvestrant3	14	400	3	S	M	2	3	1	2333.72	2441.36	31.3522	Fulvestrant	Fulvestrant 3nM
1344	facilmod	Fulvestrant3	18	400	3	S	M	2	3	1	2517.21	2869.32	7.52677	Fulvestrant	Fulvestrant 3nM
1348	facilmod	Fulvestrant3	11	400	3	S	M	2	3	2	2365.88	2161.63	102.998	Fulvestrant	Fulvestrant 3nM
1349	facilmod	Fulvestrant3	14	400	3	S	M	2	3	2	2434.07	2441.36	31.3522	Fulvestrant	Fulvestrant 3nM
1350	facilmod	Fulvestrant3	18	400	3	S	M	2	3	2	3028.14	2869.32	7.52677	Fulvestrant	Fulvestrant 3nM
1354	facilmod	Fulvestrant3	11	400	3	S	M	2	3	3	2383.44	2161.63	102.998	Fulvestrant	Fulvestrant 3nM
1355	facilmod	Fulvestrant3	14	400	3	S	M	2	3	3	2502.45	2441.36	31.3522	Fulvestrant	Fulvestrant 3nM
1356	facilmod	Fulvestrant3	18	400	3	S	M	2	3	3	2601.5	2869.32	7.52677	Fulvestrant	Fulvestrant 3nM
1432	ribofacil	Fulvestrant3	11	400	0	R	M	2	1	1	5102.9	6276.89	7587.21	Ribociclib	Ribociclib 400nM
1433	ribofacil	Fulvestrant3	14	400	0	R	M	2	1	1	10752.1	10304.6	16271.3	Ribociclib	Ribociclib 400nM
1434	ribofacil	Fulvestrant3	18	400	0	R	M	2	1	1	13305.8	13930.8	37587.1	Ribociclib	Ribociclib 400nM
1438	ribofacil	Fulvestrant3	11	400	0	R	M	2	1	2	5206.82	6276.89	7587.21	Ribociclib	Ribociclib 400nM
1439	ribofacil	Fulvestrant3	14	400	0	R	M	2	1	2	11169.4	10304.6	16271.3	Ribociclib	Ribociclib 400nM
1440	ribofacil	Fulvestrant3	18	400	0	R	M	2	1	2	15831.3	13930.8	37587.1	Ribociclib	Ribociclib 400nM
1444	ribofacil	Fulvestrant3	11	400	0	R	M	2	1	3	4554.56	6276.89	7587.21	Ribociclib	Ribociclib 400nM
1445	ribofacil	Fulvestrant3	14	400	0	R	M	2	1	3	10503.2	10304.6	16271.3	Ribociclib	Ribociclib 400nM
1446	ribofacil	Fulvestrant3	18	400	0	R	M	2	1	3	13902.6	13930.8	37587.1	Ribociclib	Ribociclib 400nM
1576	facilmod	Fulvestrant3	11	400	1	R	M	2	2	1	3420.07	4019.95	6230.92	Fulvestrant	Fulvestrant 1nM
1577	facilmod	Fulvestrant3	14	400	1	R	M	2	2	1	8082.21	6689.54	12389.1	Fulvestrant	Fulvestrant 1nM
1578	facilmod	Fulvestrant3	18	400	1	R	M	2	2	1	13430.9	12452.7	27630.8	Fulvestrant	Fulvestrant 1nM
1582	facilmod	Fulvestrant3	11	400	1	R	M	2	2	2	3588.38	4019.95	6230.92	Fulvestrant	Fulvestrant 1nM
1583	facilmod	Fulvestrant3	14	400	1	R	M	2	2	2	7006.15	6689.54	12389.1	Fulvestrant	Fulvestrant 1nM
1584	facilmod	Fulvestrant3	18	400	1	R	M	2	2	2	11119.2	12452.7	27630.8	Fulvestrant	Fulvestrant 1nM
1588	facilmod	Fulvestrant3	11	400	1	R	M	2	2	3	3133.42	4019.95	6230.92	Fulvestrant	Fulvestrant 1nM
1589	facilmod	Fulvestrant3	14	400	1	R	M	2	2	3	6984.18	6689.54	12389.1	Fulvestrant	Fulvestrant 1nM
1590	facilmod	Fulvestrant3	18	400	1	R	M	2	2	3	12491	12452.7	27630.8	Fulvestrant	Fulvestrant 1nM
1612	facilmod	Fulvestrant3	11	400	3	R	M	2	3	1	1828.71	1777.32	2346.1	Fulvestrant	Fulvestrant 3nM
1613	facilmod	Fulvestrant3	14	400	3	R	M	2	3	1	2329.19	2267.09	3373.86	Fulvestrant	Fulvestrant 3nM
1614	facilmod	Fulvestrant3	18	400	3	R	M	2	3	1	3731.36	3128.83	5455.68	Fulvestrant	Fulvestrant 3nM
1618	facilmod	Fulvestrant3	11	400	3	R	M	2	3	2	1489.09	1777.32	2346.1	Fulvestrant	Fulvestrant 3nM
1619	facilmod	Fulvestrant3	14	400	3	R	M	2	3	2	1874.82	2267.09	3373.86	Fulvestrant	Fulvestrant 3nM
1620	facilmod	Fulvestrant3	18	400	3	R	M	2	3	2	2767.36	3128.83	5455.68	Fulvestrant	Fulvestrant 3nM
1624	facilmod	Fulvestrant3	11	400	3	R	M	2	3	3	1643.11	1777.32	2346.1	Fulvestrant	Fulvestrant 3nM
1625	facilmod	Fulvestrant3	14	400	3	R	M	2	3	3	2273.18	2267.09	3373.86	Fulvestrant	Fulvestrant 3nM
1626	facilmod	Fulvestrant3	18	400	3	R	M	2	3	3	3124.76	3128.83	5455.68	Fulvestrant	Fulvestrant 3nM

## Sheet: Figure 4
Panel A:						Panel B:					Panel C: KEGG Cell Cycle		Panel C: Reactome Cell Cycle				Panel D: Williams ESR1					Panel D: Dutertre Estradiol Response					Panel E:
Cell.ID	UMAP_1	UMAP_2	Marker_groups			Cell.ID	UMAP_1	UMAP_2	Phase		KEGG_CELL_CYCLE	Marker_groups	REACTOME_CELL_CYCLE	Marker_groups			WILLIAMS_ESR1_TARGETS_UP	Marker_groups				DUTERTRE_ESTRADIOL_RESPONSE_24HR_UP	Marker_groups				HSD17B1	Iso
GV014_AAACCCAAGAAGCCAC	0.934138	0.839292	Resistant (coculture)			GV014_AAACCCAAGAAGCCAC	0.934138	0.839292	G1		0.0545621	Resistant (coculture)	0.0290562	Resistant (coculture)			0.0320114	Resistant (coculture)				0.03461	Resistant (coculture)				0.106613	Sensitive
GV014_AAACCCAAGACGCCCT	1.41934	3.63979	Resistant (coculture)			GV014_AAACCCAAGACGCCCT	1.41934	3.63979	G1		0.0107327	Resistant (coculture)	0.0332128	Resistant (coculture)			-0.127229	Resistant (coculture)				0.0533315	Resistant (coculture)				0.166706	Sensitive
GV014_AAACCCAAGAGGACTC	5.19049	0.298851	Sensitive (coculture)			GV014_AAACCCAAGAGGACTC	5.19049	0.298851	G1		-0.0182119	Sensitive (coculture)	0.0316147	Sensitive (coculture)			0.00511615	Sensitive (coculture)				-0.0234482	Sensitive (coculture)				0.47536	Sensitive
GV014_AAACCCAAGGGACACT	-0.762196	4.81638	Resistant (coculture)			GV014_AAACCCAAGGGACACT	-0.762196	4.81638	G1		0.0211954	Resistant (coculture)	-0.0233451	Resistant (coculture)			0.0500815	Resistant (coculture)				-0.018832	Resistant (coculture)				3.50193	Resistant
GV014_AAACCCACAAGTATCC	-0.820515	4.91156	Resistant (coculture)			GV014_AAACCCACAAGTATCC	-0.820515	4.91156	G1		-0.0214727	Resistant (coculture)	0.0118075	Resistant (coculture)			0.0653955	Resistant (coculture)				0.0172748	Resistant (coculture)				4.01717	Resistant
GV014_AAACCCACACGCTGAC	-5.21804	-2.80352	Resistant (coculture)			GV014_AAACCCACACGCTGAC	-5.21804	-2.80352	G2M		0.156772	Resistant (coculture)	0.13053	Resistant (coculture)			0.263918	Resistant (coculture)				0.231596	Resistant (coculture)				3.72169	Resistant
GV014_AAACCCACACTGGCGT	4.89969	1.97212	Sensitive (coculture)			GV014_AAACCCACACTGGCGT	4.89969	1.97212	G1		0.0309065	Sensitive (coculture)	0.0286254	Sensitive (coculture)			0.0932146	Sensitive (coculture)				0.0534406	Sensitive (coculture)
GV014_AAACCCACATTGACAC	3.77955	-0.321867	Sensitive (coculture)			GV014_AAACCCACATTGACAC	3.77955	-0.321867	G1		0.00613691	Sensitive (coculture)	0.0229838	Sensitive (coculture)			-0.0225929	Sensitive (coculture)				-0.0259224	Sensitive (coculture)
GV014_AAACCCAGTAAGTTGA	0.429203	-4.77595	Sensitive (coculture)			GV014_AAACCCAGTAAGTTGA	0.429203	-4.77595	G2M		0.0431812	Sensitive (coculture)	0.0375498	Sensitive (coculture)			-0.115803	Sensitive (coculture)				0.0404058	Sensitive (coculture)				HSD17B8	Iso
GV014_AAACCCAGTACCGCGT	-4.33514	0.374674	Resistant (coculture)			GV014_AAACCCAGTACCGCGT	-4.33514	0.374674	S		0.0975617	Resistant (coculture)	0.121409	Resistant (coculture)			-0.0129117	Resistant (coculture)				0.163705	Resistant (coculture)				4.73422	Sensitive
GV014_AAACCCAGTTGAGTCT	1.03743	0.900173	Resistant (coculture)			GV014_AAACCCAGTTGAGTCT	1.03743	0.900173	G1		0.0361571	Resistant (coculture)	0.0672224	Resistant (coculture)			0.0852419	Resistant (coculture)				0.0362123	Resistant (coculture)				4.73279	Sensitive
GV014_AAACCCATCCCTTGTG	-3.29395	-3.56411	Resistant (coculture)			GV014_AAACCCATCCCTTGTG	-3.29395	-3.56411	G2M		0.117101	Resistant (coculture)	0.0984134	Resistant (coculture)			0.185732	Resistant (coculture)				0.0988698	Resistant (coculture)				4.61471	Sensitive
GV014_AAACCCATCGAATGCT	1.59249	4.58395	Resistant (coculture)			GV014_AAACCCATCGAATGCT	1.59249	4.58395	G1		0.0344091	Resistant (coculture)	0.0448489	Resistant (coculture)			0.140794	Resistant (coculture)				0.0126425	Resistant (coculture)				4.30565	Resistant
GV014_AAACCCATCGTGGCTG	1.71322	2.75695	Resistant (coculture)			GV014_AAACCCATCGTGGCTG	1.71322	2.75695	G1		0.0542547	Resistant (coculture)	0.0346045	Resistant (coculture)			0.0856663	Resistant (coculture)				0.0523407	Resistant (coculture)				4.43073	Resistant
GV014_AAACCCATCTGCTTTA	2.36793	2.26555	Resistant (coculture)			GV014_AAACCCATCTGCTTTA	2.36793	2.26555	S		0.0812661	Resistant (coculture)	0.0837087	Resistant (coculture)			0.0251462	Resistant (coculture)				0.036169	Resistant (coculture)				4.32993	Resistant
GV014_AAACCCATCTTGGAAC	0.383346	-2.83242	Sensitive (coculture)			GV014_AAACCCATCTTGGAAC	0.383346	-2.83242	S		0.171093	Sensitive (coculture)	0.149898	Sensitive (coculture)			0.191863	Sensitive (coculture)				0.207383	Sensitive (coculture)
GV014_AAACGAAAGAACTCCT	1.19479	0.364325	Resistant (coculture)			GV014_AAACGAAAGAACTCCT	1.19479	0.364325	G1		0.0465027	Resistant (coculture)	0.00349688	Resistant (coculture)			0.147955	Resistant (coculture)				-0.0594245	Resistant (coculture)
GV014_AAACGAAAGCTAATCC	-1.92511	4.93814	Resistant (coculture)			GV014_AAACGAAAGCTAATCC	-1.92511	4.93814	G1		-0.00118994	Resistant (coculture)	0.00430645	Resistant (coculture)			0.0357815	Resistant (coculture)				0.0716703	Resistant (coculture)
GV014_AAACGAAAGCTACTGT	-1.19202	-1.50721	Resistant (coculture)			GV014_AAACGAAAGCTACTGT	-1.19202	-1.50721	S		0.0414237	Resistant (coculture)	0.0609108	Resistant (coculture)			0.062108	Resistant (coculture)				0.0701934	Resistant (coculture)
GV014_AAACGAACAAGAAATC	3.81445	-2.34618	Sensitive (coculture)			GV014_AAACGAACAAGAAATC	3.81445	-2.34618	G1		0.0164961	Sensitive (coculture)	0.0709037	Sensitive (coculture)			0.0288337	Sensitive (coculture)				0.0328672	Sensitive (coculture)
GV014_AAACGAACACAACGTT	-2.78405	4.84471	Resistant (coculture)			GV014_AAACGAACACAACGTT	-2.78405	4.84471	G1		0.0823871	Resistant (coculture)	0.0242162	Resistant (coculture)			0.0637184	Resistant (coculture)				0.0557619	Resistant (coculture)
GV014_AAACGAAGTCTAACTG	-1.32399	5.09168	Resistant (coculture)			GV014_AAACGAAGTCTAACTG	-1.32399	5.09168	G1		0.0313901	Resistant (coculture)	0.00833732	Resistant (coculture)			0.0554732	Resistant (coculture)				-0.0484519	Resistant (coculture)
GV014_AAACGAAGTTCTAAGC	-1.31147	3.94789	Resistant (coculture)			GV014_AAACGAAGTTCTAAGC	-1.31147	3.94789	G2M		0.0687483	Resistant (coculture)	0.0743399	Resistant (coculture)			-0.030467	Resistant (coculture)				0.0746458	Resistant (coculture)
GV014_AAACGAATCCACAGGC	3.71402	-1.11593	Sensitive (coculture)			GV014_AAACGAATCCACAGGC	3.71402	-1.11593	G1		-0.00401298	Sensitive (coculture)	-0.0214668	Sensitive (coculture)			0.0625334	Sensitive (coculture)				-0.0170604	Sensitive (coculture)
GV014_AAACGAATCCCATAGA	-1.3096	4.26293	Resistant (coculture)			GV014_AAACGAATCCCATAGA	-1.3096	4.26293	G2M		0.0928264	Resistant (coculture)	0.0615703	Resistant (coculture)			0.0230306	Resistant (coculture)				0.0833292	Resistant (coculture)
GV014_AAACGAATCCTACGAA	-0.373802	4.42438	Resistant (coculture)			GV014_AAACGAATCCTACGAA	-0.373802	4.42438	G1		0.0367588	Resistant (coculture)	0.0325592	Resistant (coculture)			0.0585388	Resistant (coculture)				0.067339	Resistant (coculture)
GV014_AAACGAATCGGCATTA	-2.80345	-4.09115	Resistant (coculture)			GV014_AAACGAATCGGCATTA	-2.80345	-4.09115	G2M		0.120238	Resistant (coculture)	0.0659573	Resistant (coculture)			0.194372	Resistant (coculture)				0.0657852	Resistant (coculture)
GV014_AAACGCTAGTGCTCGC	-4.86941	0.843803	Resistant (coculture)			GV014_AAACGCTAGTGCTCGC	-4.86941	0.843803	S		0.0956409	Resistant (coculture)	0.0699001	Resistant (coculture)			0.158445	Resistant (coculture)				0.151953	Resistant (coculture)
GV014_AAACGCTCAGCGAGTA	-3.85548	-4.17432	Resistant (coculture)			GV014_AAACGCTCAGCGAGTA	-3.85548	-4.17432	G2M		0.151953	Resistant (coculture)	0.145759	Resistant (coculture)			0.155807	Resistant (coculture)				0.18245	Resistant (coculture)
GV014_AAACGCTGTATACCTG	3.3346	-2.17279	Sensitive (coculture)			GV014_AAACGCTGTATACCTG	3.3346	-2.17279	G1		0.00930617	Sensitive (coculture)	0.0164484	Sensitive (coculture)			0.0709379	Sensitive (coculture)				0.0285836	Sensitive (coculture)
GV014_AAACGCTGTATGATCC	0.997428	1.42123	Resistant (coculture)			GV014_AAACGCTGTATGATCC	0.997428	1.42123	G1		-0.027625	Resistant (coculture)	-0.0266089	Resistant (coculture)			-0.0245267	Resistant (coculture)				-0.0308163	Resistant (coculture)
GV014_AAACGCTGTCAAATCC	-1.00635	2.02602	Resistant (coculture)			GV014_AAACGCTGTCAAATCC	-1.00635	2.02602	G1		0.0733569	Resistant (coculture)	0.0524897	Resistant (coculture)			0.02855	Resistant (coculture)				0.0421907	Resistant (coculture)
GV014_AAACGCTGTCATAGTC	-0.154003	4.01263	Resistant (coculture)			GV014_AAACGCTGTCATAGTC	-0.154003	4.01263	G1		-0.0148456	Resistant (coculture)	0.00332556	Resistant (coculture)			0.0491593	Resistant (coculture)				0.00376625	Resistant (coculture)
GV014_AAACGCTGTCCTTGTC	2.68486	-2.19448	Sensitive (coculture)			GV014_AAACGCTGTCCTTGTC	2.68486	-2.19448	G1		0.0735285	Sensitive (coculture)	0.0483433	Sensitive (coculture)			0.105604	Sensitive (coculture)				0.0973163	Sensitive (coculture)
GV014_AAACGCTGTGTCATTG	2.32591	2.80679	Resistant (coculture)			GV014_AAACGCTGTGTCATTG	2.32591	2.80679	G1		0.0221873	Resistant (coculture)	0.0173916	Resistant (coculture)			-0.0825968	Resistant (coculture)				0.00471904	Resistant (coculture)
GV014_AAACGCTTCAAGAGTA	1.06361	-2.78223	Sensitive (coculture)			GV014_AAACGCTTCAAGAGTA	1.06361	-2.78223	S		0.116592	Sensitive (coculture)	0.12458	Sensitive (coculture)			0.139611	Sensitive (coculture)				0.151958	Sensitive (coculture)
GV014_AAACGCTTCAATCCAG	-5.82511	0.316858	Resistant (coculture)			GV014_AAACGCTTCAATCCAG	-5.82511	0.316858	S		0.133633	Resistant (coculture)	0.136013	Resistant (coculture)			0.0401614	Resistant (coculture)				0.125074	Resistant (coculture)
GV014_AAACGCTTCCGAGCTG	1.22247	3.61735	Resistant (coculture)			GV014_AAACGCTTCCGAGCTG	1.22247	3.61735	G1		0.00535245	Resistant (coculture)	0.0128432	Resistant (coculture)			-0.0775375	Resistant (coculture)				-0.00531755	Resistant (coculture)
GV014_AAACGCTTCCGGCAAC	1.89773	2.81888	Resistant (coculture)			GV014_AAACGCTTCCGGCAAC	1.89773	2.81888	G1		-0.0472939	Resistant (coculture)	-0.0375771	Resistant (coculture)			-0.113807	Resistant (coculture)				-0.13445	Resistant (coculture)
GV014_AAACGCTTCGAACCTA	-1.08136	5.44975	Resistant (coculture)			GV014_AAACGCTTCGAACCTA	-1.08136	5.44975	G1		0.0572424	Resistant (coculture)	0.0507347	Resistant (coculture)			0.00164284	Resistant (coculture)				0.0384257	Resistant (coculture)
GV014_AAAGAACAGATTCGAA	-4.10379	-3.8341	Resistant (coculture)			GV014_AAAGAACAGATTCGAA	-4.10379	-3.8341	G2M		0.0811835	Resistant (coculture)	0.0853989	Resistant (coculture)			0.110255	Resistant (coculture)				0.128457	Resistant (coculture)
GV014_AAAGAACAGGCATCTT	3.9026	-2.0581	Sensitive (coculture)			GV014_AAAGAACAGGCATCTT	3.9026	-2.0581	S		0.0722071	Sensitive (coculture)	0.0898688	Sensitive (coculture)			-0.0802076	Sensitive (coculture)				0.0372061	Sensitive (coculture)
GV014_AAAGAACCAAGACAAT	-0.312401	3.56143	Resistant (coculture)			GV014_AAAGAACCAAGACAAT	-0.312401	3.56143	G1		0.00940413	Resistant (coculture)	-0.0242806	Resistant (coculture)			0.0463891	Resistant (coculture)				0.00317823	Resistant (coculture)
GV014_AAAGAACCACCGGAAA	3.10991	-1.92083	Sensitive (coculture)			GV014_AAAGAACCACCGGAAA	3.10991	-1.92083	G1		0.0586695	Sensitive (coculture)	0.0174946	Sensitive (coculture)			0.148137	Sensitive (coculture)				-0.0148889	Sensitive (coculture)
GV014_AAAGAACCAGCCGTCA	-1.34628	4.70933	Resistant (coculture)			GV014_AAAGAACCAGCCGTCA	-1.34628	4.70933	G1		0.0663919	Resistant (coculture)	0.0476598	Resistant (coculture)			0.0865498	Resistant (coculture)				0.0882904	Resistant (coculture)
GV014_AAAGAACGTAAGTAGT	-0.489893	4.32173	Resistant (coculture)			GV014_AAAGAACGTAAGTAGT	-0.489893	4.32173	G1		0.0428216	Resistant (coculture)	0.0817351	Resistant (coculture)			0.0106959	Resistant (coculture)				0.0351626	Resistant (coculture)
GV014_AAAGAACGTCGTCATA	-1.50999	0.783428	Resistant (coculture)			GV014_AAAGAACGTCGTCATA	-1.50999	0.783428	G1		0.0906943	Resistant (coculture)	0.0934568	Resistant (coculture)			0.0346034	Resistant (coculture)				0.106576	Resistant (coculture)
GV014_AAAGAACTCGCGAAGA	-1.14117	2.55904	Resistant (coculture)			GV014_AAAGAACTCGCGAAGA	-1.14117	2.55904	S		0.0934942	Resistant (coculture)	0.108086	Resistant (coculture)			0.218285	Resistant (coculture)				0.142886	Resistant (coculture)
GV014_AAAGAACTCGTCCATC	-1.01243	3.81475	Resistant (coculture)			GV014_AAAGAACTCGTCCATC	-1.01243	3.81475	G1		0.0483305	Resistant (coculture)	0.0687328	Resistant (coculture)			0.0422568	Resistant (coculture)				0.0451793	Resistant (coculture)
GV014_AAAGGATAGAACTGAT	-0.0515054	4.48035	Resistant (coculture)			GV014_AAAGGATAGAACTGAT	-0.0515054	4.48035	G1		-0.00534802	Resistant (coculture)	0.0284453	Resistant (coculture)			0.0373683	Resistant (coculture)				0.0282211	Resistant (coculture)
GV014_AAAGGATAGACCTCAT	-1.67963	-3.72093	Resistant (coculture)			GV014_AAAGGATAGACCTCAT	-1.67963	-3.72093	G2M		0.0984991	Resistant (coculture)	0.143083	Resistant (coculture)			0.10981	Resistant (coculture)				0.154447	Resistant (coculture)
GV014_AAAGGATCACTCAGAT	0.45863	-3.29577	Sensitive (coculture)			GV014_AAAGGATCACTCAGAT	0.45863	-3.29577	S		0.1223	Sensitive (coculture)	0.11897	Sensitive (coculture)			0.218221	Sensitive (coculture)				0.17841	Sensitive (coculture)
GV014_AAAGGATCATCCGAGC	-1.355	-2.79561	Resistant (coculture)			GV014_AAAGGATCATCCGAGC	-1.355	-2.79561	G2M		0.0558351	Resistant (coculture)	0.114976	Resistant (coculture)			-0.0122322	Resistant (coculture)				0.0984659	Resistant (coculture)
GV014_AAAGGATTCTTAGCAG	-1.69571	-1.34964	Resistant (coculture)			GV014_AAAGGATTCTTAGCAG	-1.69571	-1.34964	G2M		0.0651653	Resistant (coculture)	0.0712584	Resistant (coculture)			0.130541	Resistant (coculture)				0.128281	Resistant (coculture)
GV014_AAAGGGCCAATAGGAT	-4.10575	-4.1946	Resistant (coculture)			GV014_AAAGGGCCAATAGGAT	-4.10575	-4.1946	G2M		0.10817	Resistant (coculture)	0.12432	Resistant (coculture)			0.119104	Resistant (coculture)				0.135611	Resistant (coculture)
GV014_AAAGGGCCAATGAACA	-1.53972	3.15518	Resistant (coculture)			GV014_AAAGGGCCAATGAACA	-1.53972	3.15518	G1		0.0478518	Resistant (coculture)	0.0690701	Resistant (coculture)			-0.0173779	Resistant (coculture)				0.114208	Resistant (coculture)
GV014_AAAGGGCCACAGGATG	-3.17647	2.54461	Resistant (coculture)			GV014_AAAGGGCCACAGGATG	-3.17647	2.54461	G1		0.0554758	Resistant (coculture)	0.0543523	Resistant (coculture)			0.0734709	Resistant (coculture)				0.0913504	Resistant (coculture)
GV014_AAAGGGCCAGAGGTTG	-2.86942	-0.466638	Resistant (coculture)			GV014_AAAGGGCCAGAGGTTG	-2.86942	-0.466638	S		0.110203	Resistant (coculture)	0.111699	Resistant (coculture)			0.160829	Resistant (coculture)				0.166825	Resistant (coculture)
GV014_AAAGGGCCAGCTGGTC	0.304669	-0.0552931	Resistant (coculture)			GV014_AAAGGGCCAGCTGGTC	0.304669	-0.0552931	S		0.117512	Resistant (coculture)	0.143761	Resistant (coculture)			0.170955	Resistant (coculture)				0.124302	Resistant (coculture)
GV014_AAAGGGCGTACAAGCG	0.718494	-4.27682	Sensitive (coculture)			GV014_AAAGGGCGTACAAGCG	0.718494	-4.27682	G2M		0.127681	Sensitive (coculture)	0.144573	Sensitive (coculture)			0.119567	Sensitive (coculture)				0.157437	Sensitive (coculture)
GV014_AAAGGGCTCGGTAACT	0.433488	-2.97726	Sensitive (coculture)			GV014_AAAGGGCTCGGTAACT	0.433488	-2.97726	S		0.139731	Sensitive (coculture)	0.150447	Sensitive (coculture)			0.00035131	Sensitive (coculture)				0.199842	Sensitive (coculture)
GV014_AAAGGGCTCTAAGAAG	-0.970247	-4.53817	Resistant (coculture)			GV014_AAAGGGCTCTAAGAAG	-0.970247	-4.53817	G2M		0.078737	Resistant (coculture)	0.106297	Resistant (coculture)			0.222486	Resistant (coculture)				0.0999351	Resistant (coculture)
GV014_AAAGGGCTCTCACTCG	4.34349	-1.53131	Sensitive (coculture)			GV014_AAAGGGCTCTCACTCG	4.34349	-1.53131	G1		0.00890143	Sensitive (coculture)	0.00618908	Sensitive (coculture)			-0.0138959	Sensitive (coculture)				-0.0353864	Sensitive (coculture)
GV014_AAAGGTAAGAAGCGGG	-2.94206	-4.05456	Resistant (coculture)			GV014_AAAGGTAAGAAGCGGG	-2.94206	-4.05456	G2M		0.106292	Resistant (coculture)	0.104657	Resistant (coculture)			0.169524	Resistant (coculture)				0.117671	Resistant (coculture)
GV014_AAAGGTAAGGTCACAG	5.32989	0.861667	Sensitive (coculture)			GV014_AAAGGTAAGGTCACAG	5.32989	0.861667	G1		-0.0291083	Sensitive (coculture)	-0.00574543	Sensitive (coculture)			-0.126751	Sensitive (coculture)				-0.0151125	Sensitive (coculture)
GV014_AAAGGTAAGTAACGAT	0.00672987	3.53705	Resistant (coculture)			GV014_AAAGGTAAGTAACGAT	0.00672987	3.53705	G1		-0.0518843	Resistant (coculture)	-0.0284801	Resistant (coculture)			0.0833741	Resistant (coculture)				-0.00781227	Resistant (coculture)
GV014_AAAGGTAGTCGCGTTG	-2.35753	2.33206	Resistant (coculture)			GV014_AAAGGTAGTCGCGTTG	-2.35753	2.33206	G2M		0.048907	Resistant (coculture)	0.0787456	Resistant (coculture)			0.152121	Resistant (coculture)				0.112826	Resistant (coculture)
GV014_AAAGGTATCTGTCGTC	-2.60926	2.3964	Resistant (coculture)			GV014_AAAGGTATCTGTCGTC	-2.60926	2.3964	G1		0.0625916	Resistant (coculture)	0.069423	Resistant (coculture)			0.0962924	Resistant (coculture)				0.0956881	Resistant (coculture)
GV014_AAAGTCCAGAGTACCG	2.29587	-2.61449	Sensitive (coculture)			GV014_AAAGTCCAGAGTACCG	2.29587	-2.61449	S		0.0848892	Sensitive (coculture)	0.0802562	Sensitive (coculture)			0.227804	Sensitive (coculture)				0.160074	Sensitive (coculture)
GV014_AAAGTCCCACAGCATT	2.09481	0.202739	Sensitive (coculture)			GV014_AAAGTCCCACAGCATT	2.09481	0.202739	S		0.0604885	Sensitive (coculture)	0.0638309	Sensitive (coculture)			-0.0705087	Sensitive (coculture)				0.0418243	Sensitive (coculture)
GV014_AAAGTCCCAGTATACC	0.784448	0.223751	Resistant (coculture)			GV014_AAAGTCCCAGTATACC	0.784448	0.223751	G1		0.0118128	Resistant (coculture)	0.0100581	Resistant (coculture)			-0.00186113	Resistant (coculture)				-0.0411851	Resistant (coculture)
GV014_AAAGTCCCATGCTGCG	4.36745	-0.938284	Sensitive (coculture)			GV014_AAAGTCCCATGCTGCG	4.36745	-0.938284	G2M		0.0510506	Sensitive (coculture)	0.0489396	Sensitive (coculture)			0.117282	Sensitive (coculture)				-0.0177022	Sensitive (coculture)
GV014_AAAGTCCGTAAGTTGA	3.33551	-2.11726	Resistant (coculture)			GV014_AAAGTCCGTAAGTTGA	3.33551	-2.11726	G1		0.0656663	Resistant (coculture)	0.0152223	Resistant (coculture)			0.0416491	Resistant (coculture)				-0.0411797	Resistant (coculture)
GV014_AAAGTCCGTCATCCGG	-0.851492	5.57678	Resistant (coculture)			GV014_AAAGTCCGTCATCCGG	-0.851492	5.57678	G1		0.0385474	Resistant (coculture)	0.0353009	Resistant (coculture)			0.0550173	Resistant (coculture)				0.0882647	Resistant (coculture)
GV014_AAAGTCCTCCGAGGCT	3.91751	-0.807232	Sensitive (coculture)			GV014_AAAGTCCTCCGAGGCT	3.91751	-0.807232	G1		-0.0411089	Sensitive (coculture)	-0.018797	Sensitive (coculture)			-0.00584859	Sensitive (coculture)				-0.0921117	Sensitive (coculture)
GV014_AAAGTCCTCGCCTTGT	1.66949	-2.66176	Sensitive (coculture)			GV014_AAAGTCCTCGCCTTGT	1.66949	-2.66176	S		0.108103	Sensitive (coculture)	0.0983858	Sensitive (coculture)			0.148371	Sensitive (coculture)				0.146254	Sensitive (coculture)
GV014_AAAGTCCTCGGCCAAC	-1.83453	3.15442	Resistant (coculture)			GV014_AAAGTCCTCGGCCAAC	-1.83453	3.15442	G1		0.034456	Resistant (coculture)	-0.0107709	Resistant (coculture)			-0.0389088	Resistant (coculture)				-0.0375212	Resistant (coculture)
GV014_AAAGTGACACGTACAT	-4.52114	0.102981	Resistant (coculture)			GV014_AAAGTGACACGTACAT	-4.52114	0.102981	S		0.0896019	Resistant (coculture)	0.0992602	Resistant (coculture)			0.00581297	Resistant (coculture)				0.141504	Resistant (coculture)
GV014_AAAGTGACAGGCATTT	-2.16016	-2.14848	Resistant (coculture)			GV014_AAAGTGACAGGCATTT	-2.16016	-2.14848	G2M		0.0962015	Resistant (coculture)	0.0952134	Resistant (coculture)			0.116584	Resistant (coculture)				0.180294	Resistant (coculture)
GV014_AAAGTGAGTATCCTCC	-2.86462	2.0887	Resistant (coculture)			GV014_AAAGTGAGTATCCTCC	-2.86462	2.0887	S		0.06457	Resistant (coculture)	0.0721534	Resistant (coculture)			0.103931	Resistant (coculture)				0.0330929	Resistant (coculture)
GV014_AAAGTGATCTGCATAG	2.8691	-3.13477	Sensitive (coculture)			GV014_AAAGTGATCTGCATAG	2.8691	-3.13477	G1		0.0752341	Sensitive (coculture)	0.0658153	Sensitive (coculture)			0.111601	Sensitive (coculture)				0.0904388	Sensitive (coculture)
GV014_AAATGGAAGAAACTCA	-1.74593	2.73498	Sensitive (coculture)			GV014_AAATGGAAGAAACTCA	-1.74593	2.73498	G1		0.0691882	Sensitive (coculture)	0.0612613	Sensitive (coculture)			0.0956957	Sensitive (coculture)				0.0844416	Sensitive (coculture)
GV014_AAATGGAAGGTGGTTG	-1.45845	-0.347454	Resistant (coculture)			GV014_AAATGGAAGGTGGTTG	-1.45845	-0.347454	G1		0.0681395	Resistant (coculture)	0.0886033	Resistant (coculture)			0.0916144	Resistant (coculture)				0.107517	Resistant (coculture)
GV014_AAATGGACACATTACG	-1.36652	-1.4209	Resistant (coculture)			GV014_AAATGGACACATTACG	-1.36652	-1.4209	G2M		0.0577243	Resistant (coculture)	0.0874796	Resistant (coculture)			0.111846	Resistant (coculture)				0.143009	Resistant (coculture)
GV014_AAATGGACACGAGGTA	-4.38764	-0.377463	Resistant (coculture)			GV014_AAATGGACACGAGGTA	-4.38764	-0.377463	S		0.0877093	Resistant (coculture)	0.132474	Resistant (coculture)			0.0791047	Resistant (coculture)				0.156747	Resistant (coculture)
GV014_AAATGGAGTAAGGCTG	-5.03402	0.195723	Resistant (coculture)			GV014_AAATGGAGTAAGGCTG	-5.03402	0.195723	S		0.104259	Resistant (coculture)	0.127409	Resistant (coculture)			0.0705525	Resistant (coculture)				0.19203	Resistant (coculture)
GV014_AAATGGAGTATCACCA	0.796489	1.99413	Resistant (coculture)			GV014_AAATGGAGTATCACCA	0.796489	1.99413	G1		0.0622649	Resistant (coculture)	0.0137974	Resistant (coculture)			-0.0243974	Resistant (coculture)				-0.0425932	Resistant (coculture)
GV014_AAATGGAGTCTGTCCT	-0.272137	1.43208	Resistant (coculture)			GV014_AAATGGAGTCTGTCCT	-0.272137	1.43208	G1		0.029587	Resistant (coculture)	0.0388235	Resistant (coculture)			0.0892377	Resistant (coculture)				0.0983195	Resistant (coculture)
GV014_AAATGGAGTGCATGTT	-0.347025	-2.72909	Sensitive (coculture)			GV014_AAATGGAGTGCATGTT	-0.347025	-2.72909	G2M		0.110715	Sensitive (coculture)	0.091907	Sensitive (coculture)			0.197033	Sensitive (coculture)				0.114177	Sensitive (coculture)
GV014_AAATGGATCCCTTGGT	-1.29207	-0.571842	Resistant (coculture)			GV014_AAATGGATCCCTTGGT	-1.29207	-0.571842	G1		0.053718	Resistant (coculture)	0.0773903	Resistant (coculture)			0.0112049	Resistant (coculture)				0.124924	Resistant (coculture)
GV014_AACAAAGAGAAATTCG	-1.51163	3.26552	Resistant (coculture)			GV014_AACAAAGAGAAATTCG	-1.51163	3.26552	G1		0.00912453	Resistant (coculture)	0.0531417	Resistant (coculture)			0.0559219	Resistant (coculture)				0.0565496	Resistant (coculture)
GV014_AACAAAGAGATAGGGA	-2.39092	1.48113	Resistant (coculture)			GV014_AACAAAGAGATAGGGA	-2.39092	1.48113	S		0.104111	Resistant (coculture)	0.112755	Resistant (coculture)			0.0519058	Resistant (coculture)				0.113678	Resistant (coculture)
GV014_AACAAAGAGGCATCGA	-1.71757	-3.00056	Resistant (coculture)			GV014_AACAAAGAGGCATCGA	-1.71757	-3.00056	G2M		0.106472	Resistant (coculture)	0.153498	Resistant (coculture)			0.148543	Resistant (coculture)				0.14537	Resistant (coculture)
GV014_AACAAAGCAAGATCCT	0.586413	4.98743	Resistant (coculture)			GV014_AACAAAGCAAGATCCT	0.586413	4.98743	G1		-0.0144371	Resistant (coculture)	0.0313069	Resistant (coculture)			-0.0635817	Resistant (coculture)				0.0735633	Resistant (coculture)
GV014_AACAAAGCAGGCCTGT	-3.35263	-0.733675	Resistant (coculture)			GV014_AACAAAGCAGGCCTGT	-3.35263	-0.733675	S		0.129959	Resistant (coculture)	0.134564	Resistant (coculture)			0.053649	Resistant (coculture)				0.17193	Resistant (coculture)
GV014_AACAAAGCATGCGGTC	2.92076	-2.39873	Sensitive (coculture)			GV014_AACAAAGCATGCGGTC	2.92076	-2.39873	G1		0.05245	Sensitive (coculture)	0.0545818	Sensitive (coculture)			0.141924	Sensitive (coculture)				0.114616	Sensitive (coculture)
GV014_AACAAAGGTTGTCAGT	-1.87634	-4.09258	Resistant (coculture)			GV014_AACAAAGGTTGTCAGT	-1.87634	-4.09258	G2M		0.10683	Resistant (coculture)	0.123624	Resistant (coculture)			0.0813325	Resistant (coculture)				0.136202	Resistant (coculture)
GV014_AACAAAGTCAGACAAA	2.75122	-2.6034	Sensitive (coculture)			GV014_AACAAAGTCAGACAAA	2.75122	-2.6034	G1		-0.000758943	Sensitive (coculture)	0.0616568	Sensitive (coculture)			-0.014317	Sensitive (coculture)				0.0783716	Sensitive (coculture)
GV014_AACAAAGTCATCACCC	1.37761	1.9892	Resistant (coculture)			GV014_AACAAAGTCATCACCC	1.37761	1.9892	G1		-0.0433295	Resistant (coculture)	0.0255618	Resistant (coculture)			-0.00897307	Resistant (coculture)				-0.0271402	Resistant (coculture)
GV014_AACAAAGTCGGTCTGG	0.133029	-0.678496	Resistant (coculture)			GV014_AACAAAGTCGGTCTGG	0.133029	-0.678496	S		0.0785272	Resistant (coculture)	0.0861679	Resistant (coculture)			0.0620473	Resistant (coculture)				0.106159	Resistant (coculture)
GV014_AACAAAGTCTCGTGAA	-3.84318	1.46462	Resistant (coculture)			GV014_AACAAAGTCTCGTGAA	-3.84318	1.46462	S		0.0874208	Resistant (coculture)	0.108261	Resistant (coculture)			0.0813968	Resistant (coculture)				0.121698	Resistant (coculture)
GV014_AACAACCAGCATCGAG	-4.49926	-3.866	Resistant (coculture)			GV014_AACAACCAGCATCGAG	-4.49926	-3.866	G2M		0.0923511	Resistant (coculture)	0.118401	Resistant (coculture)			0.206082	Resistant (coculture)				0.175592	Resistant (coculture)
GV014_AACAACCAGCTAGCCC	-0.645331	4.13755	Resistant (coculture)			GV014_AACAACCAGCTAGCCC	-0.645331	4.13755	G2M		0.0195515	Resistant (coculture)	0.0581185	Resistant (coculture)			0.00763083	Resistant (coculture)				0.00924233	Resistant (coculture)
GV014_AACAACCAGCTCCATA	1.20208	2.64625	Resistant (coculture)			GV014_AACAACCAGCTCCATA	1.20208	2.64625	G1		0.00703988	Resistant (coculture)	0.00197118	Resistant (coculture)			0.0515356	Resistant (coculture)				-0.0555371	Resistant (coculture)
GV014_AACAACCAGGCCTAAG	-4.69741	-2.60167	Resistant (coculture)			GV014_AACAACCAGGCCTAAG	-4.69741	-2.60167	G2M		0.081067	Resistant (coculture)	0.110097	Resistant (coculture)			0.172301	Resistant (coculture)				0.164173	Resistant (coculture)
GV014_AACAACCAGTCCTGCG	0.393611	-0.818916	Resistant (coculture)			GV014_AACAACCAGTCCTGCG	0.393611	-0.818916	G2M		0.129012	Resistant (coculture)	0.0968957	Resistant (coculture)			0.0969979	Resistant (coculture)				0.0942522	Resistant (coculture)
GV014_AACAACCAGTTGAATG	0.0215535	2.88822	Resistant (coculture)			GV014_AACAACCAGTTGAATG	0.0215535	2.88822	G1		-0.0251865	Resistant (coculture)	0.0361252	Resistant (coculture)			0.108281	Resistant (coculture)				0.0302794	Resistant (coculture)
GV014_AACAACCCAAGGGTCA	4.56857	2.16675	Sensitive (coculture)			GV014_AACAACCCAAGGGTCA	4.56857	2.16675	G1		0.0532178	Sensitive (coculture)	0.0508567	Sensitive (coculture)			-0.00665192	Sensitive (coculture)				0.0790768	Sensitive (coculture)
GV014_AACAACCCACCAGTAT	0.709309	2.56356	Resistant (coculture)			GV014_AACAACCCACCAGTAT	0.709309	2.56356	G1		0.0320849	Resistant (coculture)	0.0187443	Resistant (coculture)			0.00959178	Resistant (coculture)				0.000659458	Resistant (coculture)
GV014_AACAACCCAGTCTGGC	4.32351	-1.66681	Sensitive (coculture)			GV014_AACAACCCAGTCTGGC	4.32351	-1.66681	G1		0.0498395	Sensitive (coculture)	0.0308327	Sensitive (coculture)			-0.0840772	Sensitive (coculture)				-0.0129487	Sensitive (coculture)
GV014_AACAACCGTACGATTC	-2.00521	4.90235	Resistant (coculture)			GV014_AACAACCGTACGATTC	-2.00521	4.90235	G1		0.0690829	Resistant (coculture)	0.0382254	Resistant (coculture)			0.112897	Resistant (coculture)				0.0467845	Resistant (coculture)
GV014_AACAACCGTAGTCGGA	1.10227	2.63453	Resistant (coculture)			GV014_AACAACCGTAGTCGGA	1.10227	2.63453	G1		0.0280945	Resistant (coculture)	0.0707948	Resistant (coculture)			0.0879634	Resistant (coculture)				0.0381107	Resistant (coculture)
GV014_AACAACCGTTCTTGTT	3.36307	-0.74745	Sensitive (coculture)			GV014_AACAACCGTTCTTGTT	3.36307	-0.74745	G1		0.0290487	Sensitive (coculture)	0.0125106	Sensitive (coculture)			0.0683078	Sensitive (coculture)				-0.0377211	Sensitive (coculture)
GV014_AACAACCTCCGCCTAT	4.80044	-1.07048	Sensitive (coculture)			GV014_AACAACCTCCGCCTAT	4.80044	-1.07048	G1		0.0977203	Sensitive (coculture)	0.0523089	Sensitive (coculture)			0.102282	Sensitive (coculture)				0.0538026	Sensitive (coculture)
GV014_AACAAGAAGAGGTGCT	-1.17586	2.40837	Resistant (coculture)			GV014_AACAAGAAGAGGTGCT	-1.17586	2.40837	G1		0.0878151	Resistant (coculture)	0.0927538	Resistant (coculture)			0.132352	Resistant (coculture)				0.0982266	Resistant (coculture)
GV014_AACAAGAAGTATAGAC	-4.53244	-0.636792	Resistant (coculture)			GV014_AACAAGAAGTATAGAC	-4.53244	-0.636792	S		0.113713	Resistant (coculture)	0.136684	Resistant (coculture)			0.149193	Resistant (coculture)				0.176676	Resistant (coculture)
GV014_AACAAGAAGTTCTACG	0.0825539	5.10241	Resistant (coculture)			GV014_AACAAGAAGTTCTACG	0.0825539	5.10241	G1		-0.0248871	Resistant (coculture)	-0.0122842	Resistant (coculture)			0.120668	Resistant (coculture)				0.023874	Resistant (coculture)
GV014_AACAAGACAAGTGCAG	-3.31501	1.01493	Resistant (coculture)			GV014_AACAAGACAAGTGCAG	-3.31501	1.01493	G2M		0.104309	Resistant (coculture)	0.144421	Resistant (coculture)			-0.0262461	Resistant (coculture)				0.119072	Resistant (coculture)
GV014_AACAAGACAGTAGTGG	-3.23166	2.42495	Resistant (coculture)			GV014_AACAAGACAGTAGTGG	-3.23166	2.42495	G1		0.0663761	Resistant (coculture)	0.0570829	Resistant (coculture)			-0.0318775	Resistant (coculture)				0.0435744	Resistant (coculture)
GV014_AACAAGACATACCATG	4.6647	-1.82437	Sensitive (coculture)			GV014_AACAAGACATACCATG	4.6647	-1.82437	G1		0.075892	Sensitive (coculture)	0.0236779	Sensitive (coculture)			0.0971346	Sensitive (coculture)				-0.00101821	Sensitive (coculture)
GV014_AACAAGAGTGTTAACC	2.24519	-1.79413	Sensitive (coculture)			GV014_AACAAGAGTGTTAACC	2.24519	-1.79413	G1		0.0724718	Sensitive (coculture)	0.0850669	Sensitive (coculture)			0.0682468	Sensitive (coculture)				0.115855	Sensitive (coculture)
GV014_AACAAGATCAACGCTA	0.148712	-0.267693	Resistant (coculture)			GV014_AACAAGATCAACGCTA	0.148712	-0.267693	G1		0.0698537	Resistant (coculture)	0.0450966	Resistant (coculture)			-0.0526727	Resistant (coculture)				0.0963477	Resistant (coculture)
GV014_AACACACAGGTAAAGG	3.26744	-2.7683	Sensitive (coculture)			GV014_AACACACAGGTAAAGG	3.26744	-2.7683	G1		0.0241396	Sensitive (coculture)	0.0437911	Sensitive (coculture)			0.142079	Sensitive (coculture)				0.0543172	Sensitive (coculture)
GV014_AACACACCAAGCTGCC	-0.732286	3.42367	Resistant (coculture)			GV014_AACACACCAAGCTGCC	-0.732286	3.42367	G1		-0.00128468	Resistant (coculture)	-0.00713334	Resistant (coculture)			-0.124472	Resistant (coculture)				-0.0196384	Resistant (coculture)
GV014_AACACACGTCTCTCCA	1.29063	3.97214	Resistant (coculture)			GV014_AACACACGTCTCTCCA	1.29063	3.97214	G1		0.0309139	Resistant (coculture)	0.0120852	Resistant (coculture)			0.0807609	Resistant (coculture)				0.00197262	Resistant (coculture)
GV014_AACACACTCCACCTGT	6.00588	-0.362598	Sensitive (coculture)			GV014_AACACACTCCACCTGT	6.00588	-0.362598	G1		-0.00922413	Sensitive (coculture)	-0.0135024	Sensitive (coculture)			0.152495	Sensitive (coculture)				0.0152084	Sensitive (coculture)
GV014_AACACACTCCCTCTCC	0.444773	4.13867	Resistant (coculture)			GV014_AACACACTCCCTCTCC	0.444773	4.13867	G1		-0.0380832	Resistant (coculture)	-0.0223241	Resistant (coculture)			-0.0986175	Resistant (coculture)				-0.0440755	Resistant (coculture)
GV014_AACAGGGAGCGTGTCC	7.20028	-0.964265	Sensitive (coculture)			GV014_AACAGGGAGCGTGTCC	7.20028	-0.964265	G1		0.0372058	Sensitive (coculture)	0.0434296	Sensitive (coculture)			0.110533	Sensitive (coculture)				0.0528159	Sensitive (coculture)
GV014_AACAGGGAGCTGAAGC	-0.243477	-4.36531	Sensitive (coculture)			GV014_AACAGGGAGCTGAAGC	-0.243477	-4.36531	G2M		0.125512	Sensitive (coculture)	0.135764	Sensitive (coculture)			0.154037	Sensitive (coculture)				0.155081	Sensitive (coculture)
GV014_AACAGGGCAGAGGTTG	-3.86847	-2.64772	Resistant (coculture)			GV014_AACAGGGCAGAGGTTG	-3.86847	-2.64772	G2M		0.12596	Resistant (coculture)	0.126029	Resistant (coculture)			0.114067	Resistant (coculture)				0.206932	Resistant (coculture)
GV014_AACAGGGCAGAGTTCT	1.23699	2.87709	Resistant (coculture)			GV014_AACAGGGCAGAGTTCT	1.23699	2.87709	G1		0.0331055	Resistant (coculture)	0.0177372	Resistant (coculture)			-0.105604	Resistant (coculture)				-0.0930387	Resistant (coculture)
GV014_AACAGGGCATAAGCGG	-0.249161	-4.85744	Sensitive (coculture)			GV014_AACAGGGCATAAGCGG	-0.249161	-4.85744	G2M		0.080633	Sensitive (coculture)	0.123516	Sensitive (coculture)			0.212366	Sensitive (coculture)				0.116352	Sensitive (coculture)
GV014_AACAGGGGTAAGACCG	2.31996	-2.03627	Sensitive (coculture)			GV014_AACAGGGGTAAGACCG	2.31996	-2.03627	S		0.0661054	Sensitive (coculture)	0.0713481	Sensitive (coculture)			0.0610163	Sensitive (coculture)				0.0866622	Sensitive (coculture)
GV014_AACAGGGGTATGCTTG	-3.15731	-3.88117	Resistant (coculture)			GV014_AACAGGGGTATGCTTG	-3.15731	-3.88117	G2M		0.0394819	Resistant (coculture)	0.105266	Resistant (coculture)			0.136337	Resistant (coculture)				0.155769	Resistant (coculture)
GV014_AACAGGGGTATTCCTT	-3.09002	0.636395	Resistant (coculture)			GV014_AACAGGGGTATTCCTT	-3.09002	0.636395	S		0.022652	Resistant (coculture)	0.0385533	Resistant (coculture)			0.0654278	Resistant (coculture)				0.00553717	Resistant (coculture)
GV014_AACAGGGGTGGCTGCT	2.51634	-1.90246	Sensitive (coculture)			GV014_AACAGGGGTGGCTGCT	2.51634	-1.90246	G1		0.0533922	Sensitive (coculture)	0.0327951	Sensitive (coculture)			0.157007	Sensitive (coculture)				0.0860473	Sensitive (coculture)
GV014_AACAGGGGTTAAGCAA	0.130608	-3.12658	Sensitive (coculture)			GV014_AACAGGGGTTAAGCAA	0.130608	-3.12658	S		0.162643	Sensitive (coculture)	0.125401	Sensitive (coculture)			0.123021	Sensitive (coculture)				0.149285	Sensitive (coculture)
GV014_AACAGGGGTTGGGAAC	-5.28061	-0.737174	Resistant (coculture)			GV014_AACAGGGGTTGGGAAC	-5.28061	-0.737174	S		0.0984932	Resistant (coculture)	0.15225	Resistant (coculture)			0.0609297	Resistant (coculture)				0.157613	Resistant (coculture)
GV014_AACAGGGTCGTTAGTG	-0.122731	-4.85246	Resistant (coculture)			GV014_AACAGGGTCGTTAGTG	-0.122731	-4.85246	G2M		0.133723	Resistant (coculture)	0.171539	Resistant (coculture)			0.325402	Resistant (coculture)				0.165776	Resistant (coculture)
GV014_AACAGGGTCTCCAAGA	1.24222	3.38661	Resistant (coculture)			GV014_AACAGGGTCTCCAAGA	1.24222	3.38661	G1		0.0330391	Resistant (coculture)	0.0016441	Resistant (coculture)			0.00789673	Resistant (coculture)				-0.0149587	Resistant (coculture)
GV014_AACCAACAGAATTGTG	-4.87392	-2.00525	Resistant (coculture)			GV014_AACCAACAGAATTGTG	-4.87392	-2.00525	G2M		0.136947	Resistant (coculture)	0.132127	Resistant (coculture)			0.0846185	Resistant (coculture)				0.141071	Resistant (coculture)
GV014_AACCAACCAAAGGAGA	-0.545688	-4.88051	Sensitive (coculture)			GV014_AACCAACCAAAGGAGA	-0.545688	-4.88051	G2M		0.135697	Sensitive (coculture)	0.13701	Sensitive (coculture)			0.107167	Sensitive (coculture)				0.14873	Sensitive (coculture)
GV014_AACCAACCACTCCACT	2.9363	0.0693833	Sensitive (coculture)			GV014_AACCAACCACTCCACT	2.9363	0.0693833	G1		0.025352	Sensitive (coculture)	0.00424864	Sensitive (coculture)			0.036675	Sensitive (coculture)				-0.00548918	Sensitive (coculture)
GV014_AACCAACCACTGTCCT	4.38646	-1.60376	Sensitive (coculture)			GV014_AACCAACCACTGTCCT	4.38646	-1.60376	G1		0.0389519	Sensitive (coculture)	0.00130347	Sensitive (coculture)			0.11384	Sensitive (coculture)				-0.0201183	Sensitive (coculture)
GV014_AACCAACCATAGACTC	-3.44232	-0.789298	Resistant (coculture)			GV014_AACCAACCATAGACTC	-3.44232	-0.789298	S		0.125565	Resistant (coculture)	0.111505	Resistant (coculture)			0.0776875	Resistant (coculture)				0.153201	Resistant (coculture)
GV014_AACCAACCATGGAACG	-1.44123	2.46317	Resistant (coculture)			GV014_AACCAACCATGGAACG	-1.44123	2.46317	G1		0.0474275	Resistant (coculture)	0.0516281	Resistant (coculture)			0.0721906	Resistant (coculture)				0.0889476	Resistant (coculture)
GV014_AACCAACGTGGGCTTC	-5.67529	0.726656	Resistant (coculture)			GV014_AACCAACGTGGGCTTC	-5.67529	0.726656	S		0.0863267	Resistant (coculture)	0.110177	Resistant (coculture)			0.0342716	Resistant (coculture)				0.170508	Resistant (coculture)
GV014_AACCAACTCATGCCGG	-3.3673	-4.93818	Resistant (coculture)			GV014_AACCAACTCATGCCGG	-3.3673	-4.93818	G2M		0.163829	Resistant (coculture)	0.147407	Resistant (coculture)			0.102535	Resistant (coculture)				0.153514	Resistant (coculture)
GV014_AACCAACTCGTTCAGA	1.28654	3.02641	Resistant (coculture)			GV014_AACCAACTCGTTCAGA	1.28654	3.02641	G1		0.0419323	Resistant (coculture)	-0.0296399	Resistant (coculture)			0.118546	Resistant (coculture)				-0.0210043	Resistant (coculture)
GV014_AACCACACAAACTGCT	0.31769	1.87715	Resistant (coculture)			GV014_AACCACACAAACTGCT	0.31769	1.87715	S		-0.0518011	Resistant (coculture)	-0.0164829	Resistant (coculture)			-0.0361469	Resistant (coculture)				-0.0389729	Resistant (coculture)
GV014_AACCACACAACAAGTA	-4.86133	-3.23859	Resistant (coculture)			GV014_AACCACACAACAAGTA	-4.86133	-3.23859	G2M		0.0739728	Resistant (coculture)	0.0912819	Resistant (coculture)			0.143624	Resistant (coculture)				0.196708	Resistant (coculture)
GV014_AACCACACAACGAGGT	1.0229	-2.87652	Sensitive (coculture)			GV014_AACCACACAACGAGGT	1.0229	-2.87652	G1		0.0912907	Sensitive (coculture)	0.0920628	Sensitive (coculture)			0.0330532	Sensitive (coculture)				0.0854897	Sensitive (coculture)
GV014_AACCACACAGCTGCCA	3.496	-0.685854	Sensitive (coculture)			GV014_AACCACACAGCTGCCA	3.496	-0.685854	G1		0.0169341	Sensitive (coculture)	-0.0194144	Sensitive (coculture)			0.147979	Sensitive (coculture)				-0.0442916	Sensitive (coculture)
GV014_AACCACAGTGCAATAA	-4.94316	1.57324	Resistant (coculture)			GV014_AACCACAGTGCAATAA	-4.94316	1.57324	S		0.0547492	Resistant (coculture)	0.0772687	Resistant (coculture)			0.0721295	Resistant (coculture)				0.0981617	Resistant (coculture)
GV014_AACCACAGTTCCCACT	-6.13532	-0.15778	Resistant (coculture)			GV014_AACCACAGTTCCCACT	-6.13532	-0.15778	S		0.0881031	Resistant (coculture)	0.0877193	Resistant (coculture)			0.0356517	Resistant (coculture)				0.105298	Resistant (coculture)
GV014_AACCACAGTTGAGAGC	-0.990842	-1.88473	Resistant (coculture)			GV014_AACCACAGTTGAGAGC	-0.990842	-1.88473	G2M		0.0199542	Resistant (coculture)	0.0976426	Resistant (coculture)			0.0242612	Resistant (coculture)				0.114788	Resistant (coculture)
GV014_AACCACATCCGGGACT	0.0347395	2.50775	Resistant (coculture)			GV014_AACCACATCCGGGACT	0.0347395	2.50775	G1		0.0161204	Resistant (coculture)	0.0122991	Resistant (coculture)			0.0100019	Resistant (coculture)				-0.0250214	Resistant (coculture)
GV014_AACCACATCGCTAATG	-4.34021	-3.04211	Resistant (coculture)			GV014_AACCACATCGCTAATG	-4.34021	-3.04211	G2M		0.0998433	Resistant (coculture)	0.128233	Resistant (coculture)			0.119171	Resistant (coculture)				0.112931	Resistant (coculture)
GV014_AACCACATCTCGCTCA	0.723467	5.39623	Resistant (coculture)			GV014_AACCACATCTCGCTCA	0.723467	5.39623	G1		0.0646722	Resistant (coculture)	0.0465009	Resistant (coculture)			0.0392752	Resistant (coculture)				0.0291009	Resistant (coculture)
GV014_AACCACATCTTTGATC	-1.71346	4.492	Resistant (coculture)			GV014_AACCACATCTTTGATC	-1.71346	4.492	G1		0.0453604	Resistant (coculture)	0.0616568	Resistant (coculture)			0.147063	Resistant (coculture)				0.114693	Resistant (coculture)
GV014_AACCATGAGGAGAGGC	-3.18504	-3.60112	Resistant (coculture)			GV014_AACCATGAGGAGAGGC	-3.18504	-3.60112	G2M		0.0691691	Resistant (coculture)	0.0691001	Resistant (coculture)			0.054709	Resistant (coculture)				0.0882096	Resistant (coculture)
GV014_AACCATGAGGGAGAAT	-3.60201	-4.17518	Sensitive (coculture)			GV014_AACCATGAGGGAGAAT	-3.60201	-4.17518	G2M		0.0694935	Sensitive (coculture)	0.119151	Sensitive (coculture)			0.168137	Sensitive (coculture)				0.153256	Sensitive (coculture)
GV014_AACCATGCAAATTGCC	4.3669	-1.85632	Sensitive (coculture)			GV014_AACCATGCAAATTGCC	4.3669	-1.85632	G1		0.0338053	Sensitive (coculture)	0.00198804	Sensitive (coculture)			-0.109283	Sensitive (coculture)				-0.0834259	Sensitive (coculture)
GV014_AACCATGCACCTAAAC	1.07738	4.10946	Resistant (coculture)			GV014_AACCATGCACCTAAAC	1.07738	4.10946	G1		-0.00161557	Resistant (coculture)	-0.0236518	Resistant (coculture)			-0.112723	Resistant (coculture)				-0.0754472	Resistant (coculture)
GV014_AACCATGCAGTTTCAG	-0.461318	3.15593	Resistant (coculture)			GV014_AACCATGCAGTTTCAG	-0.461318	3.15593	S		0.0307397	Resistant (coculture)	-0.00668678	Resistant (coculture)			0.0690946	Resistant (coculture)				0.0377731	Resistant (coculture)
GV014_AACCATGCATAGAAAC	-5.06482	-2.40198	Resistant (coculture)			GV014_AACCATGCATAGAAAC	-5.06482	-2.40198	G2M		0.0965106	Resistant (coculture)	0.103855	Resistant (coculture)			0.121817	Resistant (coculture)				0.11606	Resistant (coculture)
GV014_AACCATGGTAAGCGGT	-0.559386	-4.78171	Sensitive (coculture)			GV014_AACCATGGTAAGCGGT	-0.559386	-4.78171	G2M		0.125927	Sensitive (coculture)	0.124588	Sensitive (coculture)			0.0742801	Sensitive (coculture)				0.0946198	Sensitive (coculture)
GV014_AACCATGGTTGGGACA	-2.87728	-4.12864	Resistant (coculture)			GV014_AACCATGGTTGGGACA	-2.87728	-4.12864	G2M		0.106988	Resistant (coculture)	0.144628	Resistant (coculture)			0.261275	Resistant (coculture)				0.170646	Resistant (coculture)
GV014_AACCATGTCAGGCGAA	-1.17516	5.32482	Resistant (coculture)			GV014_AACCATGTCAGGCGAA	-1.17516	5.32482	G2M		0.0538357	Resistant (coculture)	0.0192722	Resistant (coculture)			-0.0307822	Resistant (coculture)				0.051604	Resistant (coculture)
GV014_AACCATGTCAGTGATC	-5.25224	-0.486305	Resistant (coculture)			GV014_AACCATGTCAGTGATC	-5.25224	-0.486305	S		0.0825109	Resistant (coculture)	0.10468	Resistant (coculture)			0.147496	Resistant (coculture)				0.196724	Resistant (coculture)
GV014_AACCATGTCGCAGTGC	-4.915	-0.22683	Resistant (coculture)			GV014_AACCATGTCGCAGTGC	-4.915	-0.22683	G2M		0.117226	Resistant (coculture)	0.089777	Resistant (coculture)			-0.130243	Resistant (coculture)				0.135413	Resistant (coculture)
GV014_AACCCAAAGACCTTTG	-0.0044851	-4.07408	Sensitive (coculture)			GV014_AACCCAAAGACCTTTG	-0.0044851	-4.07408	G2M		0.124905	Sensitive (coculture)	0.0914091	Sensitive (coculture)			0.0997325	Sensitive (coculture)				0.119967	Sensitive (coculture)
GV014_AACCCAAAGACGCCCT	-1.0131	-0.881431	Resistant (coculture)			GV014_AACCCAAAGACGCCCT	-1.0131	-0.881431	S		0.03845	Resistant (coculture)	0.0826604	Resistant (coculture)			0.0271616	Resistant (coculture)				0.104461	Resistant (coculture)
GV014_AACCCAAAGCAAATCA	1.05255	1.57062	Resistant (coculture)			GV014_AACCCAAAGCAAATCA	1.05255	1.57062	G1		-0.00955551	Resistant (coculture)	-0.000192418	Resistant (coculture)			0.0082987	Resistant (coculture)				-0.0617493	Resistant (coculture)
GV014_AACCCAAAGCCTTCTC	-0.216734	4.45998	Resistant (coculture)			GV014_AACCCAAAGCCTTCTC	-0.216734	4.45998	G1		0.0476528	Resistant (coculture)	0.0541765	Resistant (coculture)			-0.00763414	Resistant (coculture)				0.0207435	Resistant (coculture)
GV014_AACCCAAAGCTCAGAG	-3.91127	-1.0247	Resistant (coculture)			GV014_AACCCAAAGCTCAGAG	-3.91127	-1.0247	S		0.0590546	Resistant (coculture)	0.0795475	Resistant (coculture)			0.130124	Resistant (coculture)				0.142887	Resistant (coculture)
GV014_AACCCAAAGTACGTCT	0.831705	3.09938	Resistant (coculture)			GV014_AACCCAAAGTACGTCT	0.831705	3.09938	S		0.0467845	Resistant (coculture)	0.0637363	Resistant (coculture)			-0.0997474	Resistant (coculture)				0.0411691	Resistant (coculture)
GV014_AACCCAACATCAGCAT	-5.65857	-0.170231	Resistant (coculture)			GV014_AACCCAACATCAGCAT	-5.65857	-0.170231	S		0.0716437	Resistant (coculture)	0.0768172	Resistant (coculture)			-0.0229822	Resistant (coculture)				0.101701	Resistant (coculture)
GV014_AACCCAACATCTATCT	3.26365	-1.28334	Resistant (coculture)			GV014_AACCCAACATCTATCT	3.26365	-1.28334	G1		0.0144057	Resistant (coculture)	0.0194176	Resistant (coculture)			0.0235113	Resistant (coculture)				-0.0155947	Resistant (coculture)
GV014_AACCCAATCACCACAA	4.11791	-1.9672	Sensitive (coculture)			GV014_AACCCAATCACCACAA	4.11791	-1.9672	G1		0.0480742	Sensitive (coculture)	0.0459051	Sensitive (coculture)			0.0637662	Sensitive (coculture)				0.00904613	Sensitive (coculture)
GV014_AACCCAATCGTTTACT	1.61789	3.31261	Resistant (coculture)			GV014_AACCCAATCGTTTACT	1.61789	3.31261	G1		0.00645113	Resistant (coculture)	0.00191493	Resistant (coculture)			-0.0422458	Resistant (coculture)				-0.00658823	Resistant (coculture)
GV014_AACCTGAAGCTGAGTG	-0.870148	2.40024	Resistant (coculture)			GV014_AACCTGAAGCTGAGTG	-0.870148	2.40024	G1		0.0270045	Resistant (coculture)	0.0230503	Resistant (coculture)			-0.0288478	Resistant (coculture)				0.0118973	Resistant (coculture)
GV014_AACCTGAAGTACGAGC	-1.67278	3.52261	Resistant (coculture)			GV014_AACCTGAAGTACGAGC	-1.67278	3.52261	G1		0.0407422	Resistant (coculture)	0.0449867	Resistant (coculture)			0.034686	Resistant (coculture)				0.080842	Resistant (coculture)
GV014_AACCTGACAAACTCGT	-2.58882	-4.87381	Resistant (coculture)			GV014_AACCTGACAAACTCGT	-2.58882	-4.87381	G2M		0.103716	Resistant (coculture)	0.0851111	Resistant (coculture)			0.101903	Resistant (coculture)				0.0968393	Resistant (coculture)
GV014_AACCTGACACATTACG	-6.02878	-0.480176	Resistant (coculture)			GV014_AACCTGACACATTACG	-6.02878	-0.480176	S		0.118202	Resistant (coculture)	0.114516	Resistant (coculture)			0.126796	Resistant (coculture)				0.178618	Resistant (coculture)
GV014_AACCTGACACTGGCCA	-0.587065	-5.09655	Sensitive (coculture)			GV014_AACCTGACACTGGCCA	-0.587065	-5.09655	G2M		0.108497	Sensitive (coculture)	0.104428	Sensitive (coculture)			0.161697	Sensitive (coculture)				0.0598992	Sensitive (coculture)
GV014_AACCTGACAGAACATA	-5.36578	1.24841	Resistant (coculture)			GV014_AACCTGACAGAACATA	-5.36578	1.24841	S		0.0630858	Resistant (coculture)	0.0190194	Resistant (coculture)			0.00272327	Resistant (coculture)				0.112014	Resistant (coculture)
GV014_AACCTGACAGGATTCT	3.40115	0.230476	Resistant (coculture)			GV014_AACCTGACAGGATTCT	3.40115	0.230476	G1		0.0566846	Resistant (coculture)	0.0245815	Resistant (coculture)			-0.160535	Resistant (coculture)				-0.0202665	Resistant (coculture)
GV014_AACCTGAGTAGAAACT	-3.98833	-4.33682	Resistant (coculture)			GV014_AACCTGAGTAGAAACT	-3.98833	-4.33682	G2M		0.0813342	Resistant (coculture)	0.105253	Resistant (coculture)			0.230757	Resistant (coculture)				0.122255	Resistant (coculture)
GV014_AACCTGAGTTGTGTTG	1.23313	3.06779	Resistant (coculture)			GV014_AACCTGAGTTGTGTTG	1.23313	3.06779	G1		0.0508408	Resistant (coculture)	0.0365723	Resistant (coculture)			0.130488	Resistant (coculture)				0.0804119	Resistant (coculture)
GV014_AACCTGAGTTTAGTCG	2.22542	0.805792	Resistant (coculture)			GV014_AACCTGAGTTTAGTCG	2.22542	0.805792	G1		0.0157982	Resistant (coculture)	0.0603406	Resistant (coculture)			0.0724417	Resistant (coculture)				0.0568548	Resistant (coculture)
GV014_AACCTGATCATGCGGC	0.257942	2.76248	Sensitive (coculture)			GV014_AACCTGATCATGCGGC	0.257942	2.76248	G1		-0.0115286	Sensitive (coculture)	0.0358317	Sensitive (coculture)			0.0352535	Sensitive (coculture)				-0.0644958	Sensitive (coculture)
GV014_AACCTGATCGACACTA	0.552149	2.99402	Resistant (coculture)			GV014_AACCTGATCGACACTA	0.552149	2.99402	G1		0.00770375	Resistant (coculture)	0.0682268	Resistant (coculture)			-0.0101502	Resistant (coculture)				0.0740948	Resistant (coculture)
GV014_AACCTGATCGCATTGA	-1.47876	-0.926668	Resistant (coculture)			GV014_AACCTGATCGCATTGA	-1.47876	-0.926668	G1		0.0808201	Resistant (coculture)	0.085619	Resistant (coculture)			-0.050365	Resistant (coculture)				0.0757412	Resistant (coculture)
GV014_AACCTTTAGCGAACTG	-4.78835	-3.34742	Resistant (coculture)			GV014_AACCTTTAGCGAACTG	-4.78835	-3.34742	G2M		0.140641	Resistant (coculture)	0.159576	Resistant (coculture)			0.17124	Resistant (coculture)				0.196212	Resistant (coculture)
GV014_AACCTTTAGCTAAATG	0.294308	-3.2561	Sensitive (coculture)			GV014_AACCTTTAGCTAAATG	0.294308	-3.2561	S		0.146608	Sensitive (coculture)	0.134072	Sensitive (coculture)			0.155358	Sensitive (coculture)				0.180488	Sensitive (coculture)
GV014_AACCTTTAGTATGATG	3.69491	-0.616635	Sensitive (coculture)			GV014_AACCTTTAGTATGATG	3.69491	-0.616635	G1		0.0276671	Sensitive (coculture)	0.0255923	Sensitive (coculture)			0.198423	Sensitive (coculture)				0.0643629	Sensitive (coculture)
GV014_AACCTTTCAAGAGATT	-1.5744	-3.87745	Resistant (coculture)			GV014_AACCTTTCAAGAGATT	-1.5744	-3.87745	G2M		0.118219	Resistant (coculture)	0.127427	Resistant (coculture)			0.0936791	Resistant (coculture)				0.158397	Resistant (coculture)
GV014_AACCTTTCAATATCCG	-2.71517	4.07033	Resistant (coculture)			GV014_AACCTTTCAATATCCG	-2.71517	4.07033	G1		0.0301357	Resistant (coculture)	0.000581527	Resistant (coculture)			-0.00684228	Resistant (coculture)				-0.00667418	Resistant (coculture)
GV014_AACCTTTCAGATACCT	-0.549814	-4.68934	Sensitive (coculture)			GV014_AACCTTTCAGATACCT	-0.549814	-4.68934	G2M		0.128136	Sensitive (coculture)	0.109413	Sensitive (coculture)			0.197565	Sensitive (coculture)				0.117697	Sensitive (coculture)
GV014_AACCTTTCATACATCG	4.01676	-1.76538	Sensitive (coculture)			GV014_AACCTTTCATACATCG	4.01676	-1.76538	G1		0.0262168	Sensitive (coculture)	0.00143029	Sensitive (coculture)			0.030833	Sensitive (coculture)				0.0188498	Sensitive (coculture)
GV014_AACCTTTCATCCCACT	-0.873083	-4.42287	Sensitive (coculture)			GV014_AACCTTTCATCCCACT	-0.873083	-4.42287	G2M		0.163634	Sensitive (coculture)	0.125807	Sensitive (coculture)			0.158986	Sensitive (coculture)				0.13666	Sensitive (coculture)
GV014_AACCTTTGTCAGCGTC	-1.9668	2.57906	Resistant (coculture)			GV014_AACCTTTGTCAGCGTC	-1.9668	2.57906	G1		0.0547888	Resistant (coculture)	0.0734031	Resistant (coculture)			-0.0306409	Resistant (coculture)				0.0552578	Resistant (coculture)
GV014_AACCTTTGTTTCCATT	-0.815095	5.05079	Resistant (coculture)			GV014_AACCTTTGTTTCCATT	-0.815095	5.05079	G1		-0.0258714	Resistant (coculture)	0.0461756	Resistant (coculture)			0.0113483	Resistant (coculture)				-0.0126781	Resistant (coculture)
GV014_AACCTTTTCCTTGAAG	-4.13511	2.30042	Resistant (coculture)			GV014_AACCTTTTCCTTGAAG	-4.13511	2.30042	S		0.108312	Resistant (coculture)	0.0624839	Resistant (coculture)			0.0785846	Resistant (coculture)				0.115071	Resistant (coculture)
GV014_AACCTTTTCGCCATAA	-0.466658	4.59158	Resistant (coculture)			GV014_AACCTTTTCGCCATAA	-0.466658	4.59158	G1		-0.0264405	Resistant (coculture)	-0.0166215	Resistant (coculture)			-0.0522524	Resistant (coculture)				-0.0410757	Resistant (coculture)
GV014_AACCTTTTCGTGTCAA	3.03833	-1.27144	Sensitive (coculture)			GV014_AACCTTTTCGTGTCAA	3.03833	-1.27144	G1		0.0501819	Sensitive (coculture)	0.0599766	Sensitive (coculture)			0.154006	Sensitive (coculture)				0.0613698	Sensitive (coculture)
GV014_AACGAAAGTGGTATGG	2.09631	2.72286	Resistant (coculture)			GV014_AACGAAAGTGGTATGG	2.09631	2.72286	G1		0.0698368	Resistant (coculture)	0.0710109	Resistant (coculture)			0.183779	Resistant (coculture)				0.0605802	Resistant (coculture)
GV014_AACGAAATCAAAGACA	-4.47695	-0.232654	Resistant (coculture)			GV014_AACGAAATCAAAGACA	-4.47695	-0.232654	S		0.0828224	Resistant (coculture)	0.140156	Resistant (coculture)			0.0260048	Resistant (coculture)				0.171384	Resistant (coculture)
GV014_AACGAAATCAGGAAAT	-4.84315	-0.790755	Resistant (coculture)			GV014_AACGAAATCAGGAAAT	-4.84315	-0.790755	S		0.0968481	Resistant (coculture)	0.136644	Resistant (coculture)			0.0336492	Resistant (coculture)				0.219163	Resistant (coculture)
GV014_AACGGGAGTAAGACCG	2.32243	-2.86341	Sensitive (coculture)			GV014_AACGGGAGTAAGACCG	2.32243	-2.86341	G1		0.0513498	Sensitive (coculture)	0.0682243	Sensitive (coculture)			0.0671721	Sensitive (coculture)				0.0709285	Sensitive (coculture)
GV014_AACGGGATCACTACGA	-1.53062	-0.901331	Resistant (coculture)			GV014_AACGGGATCACTACGA	-1.53062	-0.901331	G1		0.071111	Resistant (coculture)	0.0695526	Resistant (coculture)			0.106366	Resistant (coculture)				0.108096	Resistant (coculture)
GV014_AACGGGATCAGGCGAA	-2.10258	2.91691	Resistant (coculture)			GV014_AACGGGATCAGGCGAA	-2.10258	2.91691	G1		0.042223	Resistant (coculture)	0.0596716	Resistant (coculture)			0.14488	Resistant (coculture)				0.124764	Resistant (coculture)
GV014_AACGGGATCGAGATGG	0.242907	3.46334	Resistant (coculture)			GV014_AACGGGATCGAGATGG	0.242907	3.46334	G1		0.111593	Resistant (coculture)	0.0928206	Resistant (coculture)			0.00871714	Resistant (coculture)				0.0849237	Resistant (coculture)
GV014_AACGGGATCGGTGTAT	3.40561	-0.910738	Sensitive (coculture)			GV014_AACGGGATCGGTGTAT	3.40561	-0.910738	G1		0.0326159	Sensitive (coculture)	0.042414	Sensitive (coculture)			0.0137846	Sensitive (coculture)				0.03838	Sensitive (coculture)
GV014_AACGGGATCTCCGCAT	-3.86449	-4.37685	Resistant (coculture)			GV014_AACGGGATCTCCGCAT	-3.86449	-4.37685	G2M		0.138506	Resistant (coculture)	0.104665	Resistant (coculture)			0.258595	Resistant (coculture)				0.135149	Resistant (coculture)
GV014_AACGTCAAGATGAAGG	-4.22967	0.545295	Resistant (coculture)			GV014_AACGTCAAGATGAAGG	-4.22967	0.545295	S		0.074426	Resistant (coculture)	0.10095	Resistant (coculture)			0.116345	Resistant (coculture)				0.15932	Resistant (coculture)
GV014_AACGTCAAGTGCCCGT	1.09172	2.32713	Resistant (coculture)			GV014_AACGTCAAGTGCCCGT	1.09172	2.32713	G1		0.0660278	Resistant (coculture)	0.0636918	Resistant (coculture)			-0.0323253	Resistant (coculture)				-0.00840942	Resistant (coculture)
GV014_AACGTCACAACAGAGC	0.28911	-0.132164	Resistant (coculture)			GV014_AACGTCACAACAGAGC	0.28911	-0.132164	S		0.0963822	Resistant (coculture)	0.0995724	Resistant (coculture)			0.0727893	Resistant (coculture)				0.13533	Resistant (coculture)
GV014_AACGTCACAAGCGATG	1.12236	2.57018	Resistant (coculture)			GV014_AACGTCACAAGCGATG	1.12236	2.57018	G1		-0.00983342	Resistant (coculture)	0.0151928	Resistant (coculture)			0.10215	Resistant (coculture)				-0.0392758	Resistant (coculture)
GV014_AACGTCACAGAAGCGT	-4.23628	0.674052	Resistant (coculture)			GV014_AACGTCACAGAAGCGT	-4.23628	0.674052	S		0.0979233	Resistant (coculture)	0.100936	Resistant (coculture)			0.195082	Resistant (coculture)				0.192339	Resistant (coculture)
GV014_AACGTCACATTGAGGG	-4.97529	-1.44897	Resistant (coculture)			GV014_AACGTCACATTGAGGG	-4.97529	-1.44897	S		0.0802634	Resistant (coculture)	0.0746137	Resistant (coculture)			0.0426774	Resistant (coculture)				0.157989	Resistant (coculture)
GV014_AACGTCAGTACAGGTG	2.80592	0.201513	Sensitive (coculture)			GV014_AACGTCAGTACAGGTG	2.80592	0.201513	G1		0.0676208	Sensitive (coculture)	0.0834958	Sensitive (coculture)			0.168891	Sensitive (coculture)				0.1399	Sensitive (coculture)
GV014_AACGTCAGTCTCGGGT	-1.1443	5.0228	Resistant (coculture)			GV014_AACGTCAGTCTCGGGT	-1.1443	5.0228	G1		0.0532081	Resistant (coculture)	0.030742	Resistant (coculture)			0.0431019	Resistant (coculture)				0.0046592	Resistant (coculture)
GV014_AACGTCATCCATTGCC	1.98685	0.777645	Resistant (coculture)			GV014_AACGTCATCCATTGCC	1.98685	0.777645	G1		0.0207058	Resistant (coculture)	0.0355575	Resistant (coculture)			0.0376307	Resistant (coculture)				0.0537572	Resistant (coculture)
GV014_AACGTCATCGTCCTCA	-4.40427	1.49312	Resistant (coculture)			GV014_AACGTCATCGTCCTCA	-4.40427	1.49312	S		0.0164818	Resistant (coculture)	0.0346848	Resistant (coculture)			0.0409448	Resistant (coculture)				0.0648162	Resistant (coculture)
GV014_AACGTCATCGTCTACC	3.34214	-0.74662	Sensitive (coculture)			GV014_AACGTCATCGTCTACC	3.34214	-0.74662	G1		0.0639081	Sensitive (coculture)	0.0470231	Sensitive (coculture)			0.0881577	Sensitive (coculture)				0.0484511	Sensitive (coculture)
GV014_AACTTCTAGACTCAAA	0.263125	2.2847	Resistant (coculture)			GV014_AACTTCTAGACTCAAA	0.263125	2.2847	G1		0.0409802	Resistant (coculture)	0.0455099	Resistant (coculture)			0.0618254	Resistant (coculture)				0.065764	Resistant (coculture)
GV014_AACTTCTAGCATGGGT	0.90857	-2.8	Sensitive (coculture)			GV014_AACTTCTAGCATGGGT	0.90857	-2.8	S		0.188952	Sensitive (coculture)	0.130691	Sensitive (coculture)			0.0788505	Sensitive (coculture)				0.169033	Sensitive (coculture)
GV014_AACTTCTAGCCAAGGT	-0.10089	0.318093	Resistant (coculture)			GV014_AACTTCTAGCCAAGGT	-0.10089	0.318093	G1		0.0513444	Resistant (coculture)	0.0322854	Resistant (coculture)			0.093078	Resistant (coculture)				0.0198264	Resistant (coculture)
GV014_AACTTCTAGTTCGCAT	-0.994367	-0.89881	Resistant (coculture)			GV014_AACTTCTAGTTCGCAT	-0.994367	-0.89881	S		0.0579677	Resistant (coculture)	0.078197	Resistant (coculture)			0.0406	Resistant (coculture)				0.0756306	Resistant (coculture)
GV014_AACTTCTCACAGTATC	3.88151	-1.53055	Sensitive (coculture)			GV014_AACTTCTCACAGTATC	3.88151	-1.53055	G1		0.0143636	Sensitive (coculture)	-0.0167584	Sensitive (coculture)			-0.0451171	Sensitive (coculture)				-0.0623237	Sensitive (coculture)
GV014_AACTTCTCAGAGTAAT	0.806019	-2.88826	Sensitive (coculture)			GV014_AACTTCTCAGAGTAAT	0.806019	-2.88826	S		0.0922086	Sensitive (coculture)	0.101088	Sensitive (coculture)			0.161176	Sensitive (coculture)				0.194581	Sensitive (coculture)
GV014_AACTTCTCAGCTGAGA	-2.4754	-4.03643	Resistant (coculture)			GV014_AACTTCTCAGCTGAGA	-2.4754	-4.03643	G2M		0.145269	Resistant (coculture)	0.12364	Resistant (coculture)			0.175532	Resistant (coculture)				0.176477	Resistant (coculture)
GV014_AACTTCTCAGGAATAT	-0.218297	1.50039	Resistant (coculture)			GV014_AACTTCTCAGGAATAT	-0.218297	1.50039	G1		0.00960783	Resistant (coculture)	0.0429572	Resistant (coculture)			-0.0198603	Resistant (coculture)				0.0501072	Resistant (coculture)
GV014_AACTTCTCATAGAAAC	-2.60022	0.990805	Resistant (coculture)			GV014_AACTTCTCATAGAAAC	-2.60022	0.990805	G1		-0.00715196	Resistant (coculture)	0.00214162	Resistant (coculture)			-0.086082	Resistant (coculture)				0.0251038	Resistant (coculture)
GV014_AACTTCTGTACCTAGT	-0.582903	4.25129	Resistant (coculture)			GV014_AACTTCTGTACCTAGT	-0.582903	4.25129	G1		-0.00933748	Resistant (coculture)	0.0384374	Resistant (coculture)			0.131413	Resistant (coculture)				0.0660878	Resistant (coculture)
GV014_AACTTCTGTAGGGTAC	-3.32513	-4.89765	Resistant (coculture)			GV014_AACTTCTGTAGGGTAC	-3.32513	-4.89765	G2M		0.0560133	Resistant (coculture)	0.100631	Resistant (coculture)			0.172234	Resistant (coculture)				0.11759	Resistant (coculture)
GV014_AACTTCTGTCACAGTT	-2.1297	-3.95431	Resistant (coculture)			GV014_AACTTCTGTCACAGTT	-2.1297	-3.95431	G2M		0.11754	Resistant (coculture)	0.120451	Resistant (coculture)			0.106877	Resistant (coculture)				0.133412	Resistant (coculture)
GV014_AACTTCTGTCGTTCAA	-0.734548	0.665112	Resistant (coculture)			GV014_AACTTCTGTCGTTCAA	-0.734548	0.665112	G1		0.00746713	Resistant (coculture)	0.00748976	Resistant (coculture)			-0.066599	Resistant (coculture)				-0.00729174	Resistant (coculture)
GV014_AACTTCTGTTCCGCTT	0.403348	4.92781	Resistant (coculture)			GV014_AACTTCTGTTCCGCTT	0.403348	4.92781	S		0.0438328	Resistant (coculture)	0.0581941	Resistant (coculture)			0.0046869	Resistant (coculture)				0.101299	Resistant (coculture)
GV014_AACTTCTGTTGATGTC	-2.05471	-2.98509	Resistant (coculture)			GV014_AACTTCTGTTGATGTC	-2.05471	-2.98509	G2M		0.0806397	Resistant (coculture)	0.082784	Resistant (coculture)			0.0985943	Resistant (coculture)				0.0802476	Resistant (coculture)
GV014_AACTTCTTCATTCTTG	2.36809	2.37577	Resistant (coculture)			GV014_AACTTCTTCATTCTTG	2.36809	2.37577	G1		0.0473132	Resistant (coculture)	0.00274201	Resistant (coculture)			0.0328149	Resistant (coculture)				-0.0390497	Resistant (coculture)
GV014_AACTTCTTCCATAAGC	-5.82854	-1.67793	Resistant (coculture)			GV014_AACTTCTTCCATAAGC	-5.82854	-1.67793	G2M		0.131757	Resistant (coculture)	0.100124	Resistant (coculture)			0.098707	Resistant (coculture)				0.179509	Resistant (coculture)
GV014_AACTTCTTCCCAGGAC	0.861648	4.00753	Resistant (coculture)			GV014_AACTTCTTCCCAGGAC	0.861648	4.00753	G1		0.0531224	Resistant (coculture)	0.0505434	Resistant (coculture)			-0.0994257	Resistant (coculture)				-0.0225766	Resistant (coculture)
GV014_AAGAACAAGCTGTACT	0.777671	1.64035	Resistant (coculture)			GV014_AAGAACAAGCTGTACT	0.777671	1.64035	G1		0.00789885	Resistant (coculture)	0.0678046	Resistant (coculture)			0.0602606	Resistant (coculture)				0.0119882	Resistant (coculture)
GV014_AAGAACACAACACGTT	-0.83997	-1.05371	Resistant (coculture)			GV014_AAGAACACAACACGTT	-0.83997	-1.05371	G1		0.110982	Resistant (coculture)	0.0963277	Resistant (coculture)			0.158865	Resistant (coculture)				0.157996	Resistant (coculture)
GV014_AAGAACACACGCGTGT	0.731783	4.0003	Resistant (coculture)			GV014_AAGAACACACGCGTGT	0.731783	4.0003	G1		-0.000810645	Resistant (coculture)	0.0100652	Resistant (coculture)			0.0276182	Resistant (coculture)				0.0140495	Resistant (coculture)
GV014_AAGAACAGTCGATTAC	0.185129	0.71096	Resistant (coculture)			GV014_AAGAACAGTCGATTAC	0.185129	0.71096	G1		-0.0281266	Resistant (coculture)	0.00930867	Resistant (coculture)			0.0184104	Resistant (coculture)				-0.0229215	Resistant (coculture)
GV014_AAGAACAGTGATGGCA	-5.3009	-0.678044	Resistant (coculture)			GV014_AAGAACAGTGATGGCA	-5.3009	-0.678044	S		0.123256	Resistant (coculture)	0.109747	Resistant (coculture)			0.0740995	Resistant (coculture)				0.197627	Resistant (coculture)
GV014_AAGAACAGTTTCGACA	-4.19558	-0.244115	Resistant (coculture)			GV014_AAGAACAGTTTCGACA	-4.19558	-0.244115	S		0.0479117	Resistant (coculture)	0.0925267	Resistant (coculture)			0.126688	Resistant (coculture)				0.175897	Resistant (coculture)
GV014_AAGAACATCCAAGCTA	-0.690826	-4.75528	Sensitive (coculture)			GV014_AAGAACATCCAAGCTA	-0.690826	-4.75528	G2M		0.114816	Sensitive (coculture)	0.097095	Sensitive (coculture)			0.141904	Sensitive (coculture)				0.129286	Sensitive (coculture)
GV014_AAGAACATCCAATCTT	0.79529	-2.99513	Sensitive (coculture)			GV014_AAGAACATCCAATCTT	0.79529	-2.99513	S		0.110941	Sensitive (coculture)	0.108415	Sensitive (coculture)			0.00852498	Sensitive (coculture)				0.118082	Sensitive (coculture)
GV014_AAGAACATCGGCATAT	0.444869	3.83073	Resistant (coculture)			GV014_AAGAACATCGGCATAT	0.444869	3.83073	G1		0.0412681	Resistant (coculture)	0.031413	Resistant (coculture)			0.0286498	Resistant (coculture)				-0.00143056	Resistant (coculture)
GV014_AAGAACATCTATTTCG	-5.72842	-0.746351	Resistant (coculture)			GV014_AAGAACATCTATTTCG	-5.72842	-0.746351	S		0.0909487	Resistant (coculture)	0.110751	Resistant (coculture)			0.194754	Resistant (coculture)				0.197249	Resistant (coculture)
GV014_AAGACAAAGTGGACGT	-2.44326	-3.4532	Resistant (coculture)			GV014_AAGACAAAGTGGACGT	-2.44326	-3.4532	G2M		0.0485921	Resistant (coculture)	0.0931113	Resistant (coculture)			0.149875	Resistant (coculture)				0.119129	Resistant (coculture)
GV014_AAGACAAGTCGAGCAA	-4.87138	-1.12303	Resistant (coculture)			GV014_AAGACAAGTCGAGCAA	-4.87138	-1.12303	S		0.0768094	Resistant (coculture)	0.133646	Resistant (coculture)			0.0420129	Resistant (coculture)				0.205968	Resistant (coculture)
GV014_AAGACAAGTTCCGGTG	3.31547	-0.982266	Sensitive (coculture)			GV014_AAGACAAGTTCCGGTG	3.31547	-0.982266	G1		0.0507606	Sensitive (coculture)	0.0632041	Sensitive (coculture)			0.0424871	Sensitive (coculture)				0.0297723	Sensitive (coculture)
GV014_AAGACAATCGCTTTAT	-0.448643	3.19123	Resistant (coculture)			GV014_AAGACAATCGCTTTAT	-0.448643	3.19123	G1		0.0553878	Resistant (coculture)	0.0534793	Resistant (coculture)			0.0538179	Resistant (coculture)				-0.0403104	Resistant (coculture)
GV014_AAGACAATCTACACAG	-0.00302039	2.64935	Resistant (coculture)			GV014_AAGACAATCTACACAG	-0.00302039	2.64935	G1		0.000514983	Resistant (coculture)	0.0375727	Resistant (coculture)			-0.0965831	Resistant (coculture)				0.0277258	Resistant (coculture)
GV014_AAGACTCAGACGGTCA	0.145756	-0.614224	Resistant (coculture)			GV014_AAGACTCAGACGGTCA	0.145756	-0.614224	G1		0.0635992	Resistant (coculture)	0.085989	Resistant (coculture)			0.0624221	Resistant (coculture)				0.0823611	Resistant (coculture)
GV014_AAGACTCAGAGCAGTC	2.63676	-2.63711	Sensitive (coculture)			GV014_AAGACTCAGAGCAGTC	2.63676	-2.63711	G1		0.0388444	Sensitive (coculture)	0.0758897	Sensitive (coculture)			0.13581	Sensitive (coculture)				0.0754196	Sensitive (coculture)
GV014_AAGACTCCAGGTGTTT	3.45574	-1.26866	Resistant (coculture)			GV014_AAGACTCCAGGTGTTT	3.45574	-1.26866	G1		-0.000664738	Resistant (coculture)	0.0146066	Resistant (coculture)			0.130293	Resistant (coculture)				-0.016381	Resistant (coculture)
GV014_AAGACTCGTCGCACAC	-2.23359	3.38025	Resistant (coculture)			GV014_AAGACTCGTCGCACAC	-2.23359	3.38025	G2M		0.0669538	Resistant (coculture)	0.0905615	Resistant (coculture)			0.093277	Resistant (coculture)				0.0883391	Resistant (coculture)
GV014_AAGACTCGTTGTCCCT	-1.48755	3.08672	Resistant (coculture)			GV014_AAGACTCGTTGTCCCT	-1.48755	3.08672	G1		0.0547701	Resistant (coculture)	0.0554174	Resistant (coculture)			0.210426	Resistant (coculture)				0.103183	Resistant (coculture)
GV014_AAGACTCTCCGCGGAT	3.01643	-1.45885	Sensitive (coculture)			GV014_AAGACTCTCCGCGGAT	3.01643	-1.45885	S		0.0542663	Sensitive (coculture)	0.0729155	Sensitive (coculture)			0.00722407	Sensitive (coculture)				0.0473942	Sensitive (coculture)
GV014_AAGATAGAGAAGGTAG	-0.0697494	3.41222	Resistant (coculture)			GV014_AAGATAGAGAAGGTAG	-0.0697494	3.41222	G2M		0.0778699	Resistant (coculture)	0.0939431	Resistant (coculture)			0.0442061	Resistant (coculture)				0.108237	Resistant (coculture)
GV014_AAGATAGAGATGGTAT	0.0982275	-0.134324	Resistant (coculture)			GV014_AAGATAGAGATGGTAT	0.0982275	-0.134324	S		0.0980465	Resistant (coculture)	0.101528	Resistant (coculture)			-0.000917207	Resistant (coculture)				0.125347	Resistant (coculture)
GV014_AAGATAGAGCGATCGA	-0.617179	3.77945	Resistant (coculture)			GV014_AAGATAGAGCGATCGA	-0.617179	3.77945	G1		0.030364	Resistant (coculture)	0.0379073	Resistant (coculture)			0.0137073	Resistant (coculture)				0.0560702	Resistant (coculture)
GV014_AAGATAGAGTATAGAC	2.10075	-3.02846	Sensitive (coculture)			GV014_AAGATAGAGTATAGAC	2.10075	-3.02846	G1		0.059207	Sensitive (coculture)	0.0870308	Sensitive (coculture)			0.153615	Sensitive (coculture)				0.089879	Sensitive (coculture)
GV014_AAGATAGAGTCCGTCG	4.32675	-1.29486	Sensitive (coculture)			GV014_AAGATAGAGTCCGTCG	4.32675	-1.29486	G1		0.0286277	Sensitive (coculture)	0.0639469	Sensitive (coculture)			0.0171589	Sensitive (coculture)				0.06088	Sensitive (coculture)
GV014_AAGATAGGTGTTCAGT	-2.92624	-4.09037	Resistant (coculture)			GV014_AAGATAGGTGTTCAGT	-2.92624	-4.09037	G2M		0.089558	Resistant (coculture)	0.133643	Resistant (coculture)			0.130555	Resistant (coculture)				0.186595	Resistant (coculture)
GV014_AAGATAGGTTATGGTC	-2.33988	-4.29507	Resistant (coculture)			GV014_AAGATAGGTTATGGTC	-2.33988	-4.29507	G2M		0.146779	Resistant (coculture)	0.102819	Resistant (coculture)			-0.0147546	Resistant (coculture)				0.0670858	Resistant (coculture)
GV014_AAGCATCAGACGCCAA	-0.827958	1.31706	Resistant (coculture)			GV014_AAGCATCAGACGCCAA	-0.827958	1.31706	G1		-0.0150534	Resistant (coculture)	0.0471278	Resistant (coculture)			0.00932386	Resistant (coculture)				0.0216768	Resistant (coculture)
GV014_AAGCATCAGGGATGTC	2.4746	-2.17851	Sensitive (coculture)			GV014_AAGCATCAGGGATGTC	2.4746	-2.17851	G1		-0.00684691	Sensitive (coculture)	0.0310006	Sensitive (coculture)			0.218853	Sensitive (coculture)				0.0383489	Sensitive (coculture)
GV014_AAGCATCAGTAAACGT	3.90181	-1.68483	Sensitive (coculture)			GV014_AAGCATCAGTAAACGT	3.90181	-1.68483	G1		0.0554659	Sensitive (coculture)	-0.0102311	Sensitive (coculture)			0.231847	Sensitive (coculture)				0.00486346	Sensitive (coculture)
GV014_AAGCATCCAACGAGGT	4.64825	-0.712198	Sensitive (coculture)			GV014_AAGCATCCAACGAGGT	4.64825	-0.712198	G1		0.0551161	Sensitive (coculture)	0.0372732	Sensitive (coculture)			-0.104003	Sensitive (coculture)				0.0091433	Sensitive (coculture)
GV014_AAGCATCCAAGGTCTT	2.96445	-0.27116	Sensitive (coculture)			GV014_AAGCATCCAAGGTCTT	2.96445	-0.27116	G2M		0.0598738	Sensitive (coculture)	0.0778837	Sensitive (coculture)			0.10796	Sensitive (coculture)				0.0660012	Sensitive (coculture)
GV014_AAGCATCCATAAGCGG	-0.735524	4.86758	Resistant (coculture)			GV014_AAGCATCCATAAGCGG	-0.735524	4.86758	G1		0.0455516	Resistant (coculture)	0.0158539	Resistant (coculture)			0.125801	Resistant (coculture)				0.0903886	Resistant (coculture)
GV014_AAGCATCGTAGGTAGC	1.17601	3.31054	Resistant (coculture)			GV014_AAGCATCGTAGGTAGC	1.17601	3.31054	G1		0.0523769	Resistant (coculture)	0.0689775	Resistant (coculture)			0.0952545	Resistant (coculture)				0.070444	Resistant (coculture)
GV014_AAGCATCGTCTAGGTT	-4.10488	-1.69674	Resistant (coculture)			GV014_AAGCATCGTCTAGGTT	-4.10488	-1.69674	S		0.11402	Resistant (coculture)	0.11368	Resistant (coculture)			0.192684	Resistant (coculture)				0.155587	Resistant (coculture)
GV014_AAGCATCTCACGAACT	-0.799303	-4.97448	Sensitive (coculture)			GV014_AAGCATCTCACGAACT	-0.799303	-4.97448	G2M		0.134482	Sensitive (coculture)	0.106764	Sensitive (coculture)			0.0180193	Sensitive (coculture)				0.0775813	Sensitive (coculture)
GV014_AAGCATCTCCAGGACC	4.01234	-1.18379	Sensitive (coculture)			GV014_AAGCATCTCCAGGACC	4.01234	-1.18379	S		0.0253668	Sensitive (coculture)	0.0247829	Sensitive (coculture)			-0.0619098	Sensitive (coculture)				0.0293516	Sensitive (coculture)
GV014_AAGCATCTCCATCTAT	-0.373304	4.71934	Resistant (coculture)			GV014_AAGCATCTCCATCTAT	-0.373304	4.71934	G1		0.020289	Resistant (coculture)	0.0289197	Resistant (coculture)			-0.0407208	Resistant (coculture)				0.0506314	Resistant (coculture)
GV014_AAGCATCTCCGTTGGG	-2.92746	3.63883	Resistant (coculture)			GV014_AAGCATCTCCGTTGGG	-2.92746	3.63883	G2M		0.0051975	Resistant (coculture)	0.0374464	Resistant (coculture)			-0.0555252	Resistant (coculture)				0.0749988	Resistant (coculture)
GV014_AAGCATCTCCTGTAAG	-1.68672	-1.51342	Resistant (coculture)			GV014_AAGCATCTCCTGTAAG	-1.68672	-1.51342	G2M		0.0282851	Resistant (coculture)	0.0849456	Resistant (coculture)			0.137289	Resistant (coculture)				0.12813	Resistant (coculture)
GV014_AAGCCATAGCCAGTAG	-0.826188	-0.438173	Resistant (coculture)			GV014_AAGCCATAGCCAGTAG	-0.826188	-0.438173	S		0.0574462	Resistant (coculture)	0.0941186	Resistant (coculture)			0.0949535	Resistant (coculture)				0.132573	Resistant (coculture)
GV014_AAGCCATCAAAGGGCT	-1.3616	3.20685	Resistant (coculture)			GV014_AAGCCATCAAAGGGCT	-1.3616	3.20685	G1		-0.0542965	Resistant (coculture)	-0.0161082	Resistant (coculture)			-0.0451528	Resistant (coculture)				-0.00281902	Resistant (coculture)
GV014_AAGCCATCACAAAGTA	-0.840679	5.82033	Resistant (coculture)			GV014_AAGCCATCACAAAGTA	-0.840679	5.82033	G1		-0.0276343	Resistant (coculture)	-0.00257209	Resistant (coculture)			0.0540848	Resistant (coculture)				-0.0224029	Resistant (coculture)
GV014_AAGCCATTCATTGCTT	-0.140256	-1.6083	Sensitive (coculture)			GV014_AAGCCATTCATTGCTT	-0.140256	-1.6083	G1		0.0594065	Sensitive (coculture)	-0.00222583	Sensitive (coculture)			-0.0118653	Sensitive (coculture)				0.00559767	Sensitive (coculture)
GV014_AAGCCATTCCCGAACG	-3.07144	-4.45655	Resistant (coculture)			GV014_AAGCCATTCCCGAACG	-3.07144	-4.45655	G2M		0.143585	Resistant (coculture)	0.120748	Resistant (coculture)			0.300254	Resistant (coculture)				0.144749	Resistant (coculture)
GV014_AAGCCATTCTGTGCAA	0.407415	-0.481596	Resistant (coculture)			GV014_AAGCCATTCTGTGCAA	0.407415	-0.481596	S		0.0764881	Resistant (coculture)	0.0850673	Resistant (coculture)			0.0501027	Resistant (coculture)				0.12887	Resistant (coculture)
GV014_AAGCCATTCTTCCCGA	1.36699	4.27818	Resistant (coculture)			GV014_AAGCCATTCTTCCCGA	1.36699	4.27818	G1		0.0201134	Resistant (coculture)	-0.00467668	Resistant (coculture)			0.140211	Resistant (coculture)				-0.00915406	Resistant (coculture)
GV014_AAGCGAGAGCACGATG	-4.61481	-0.457057	Resistant (coculture)			GV014_AAGCGAGAGCACGATG	-4.61481	-0.457057	S		0.0786253	Resistant (coculture)	0.0916666	Resistant (coculture)			0.138638	Resistant (coculture)				0.173142	Resistant (coculture)
GV014_AAGCGAGCACCGGTCA	-4.22444	-1.58446	Resistant (coculture)			GV014_AAGCGAGCACCGGTCA	-4.22444	-1.58446	S		0.0599665	Resistant (coculture)	0.0586467	Resistant (coculture)			-0.00268267	Resistant (coculture)				0.0838881	Resistant (coculture)
GV014_AAGCGAGCACCTGCGA	-0.485856	0.691533	Resistant (coculture)			GV014_AAGCGAGCACCTGCGA	-0.485856	0.691533	G1		-0.00679264	Resistant (coculture)	0.0614199	Resistant (coculture)			-0.104805	Resistant (coculture)				0.0503256	Resistant (coculture)
GV014_AAGCGAGCACGGTCTG	-5.03446	-0.0208893	Resistant (coculture)			GV014_AAGCGAGCACGGTCTG	-5.03446	-0.0208893	S		0.108429	Resistant (coculture)	0.121361	Resistant (coculture)			0.109218	Resistant (coculture)				0.199515	Resistant (coculture)
GV014_AAGCGAGCACTGGAAG	0.968904	3.61046	Resistant (coculture)			GV014_AAGCGAGCACTGGAAG	0.968904	3.61046	S		0.0316778	Resistant (coculture)	0.0424344	Resistant (coculture)			0.0680681	Resistant (coculture)				0.0819628	Resistant (coculture)
GV014_AAGCGAGCATACTGAC	-4.63307	-3.1807	Resistant (coculture)			GV014_AAGCGAGCATACTGAC	-4.63307	-3.1807	G2M		0.0868554	Resistant (coculture)	0.105151	Resistant (coculture)			-0.120186	Resistant (coculture)				0.115361	Resistant (coculture)
GV014_AAGCGAGCATTGAAGA	-0.761682	3.18218	Resistant (coculture)			GV014_AAGCGAGCATTGAAGA	-0.761682	3.18218	G1		0.0141818	Resistant (coculture)	0.00545201	Resistant (coculture)			0.00191258	Resistant (coculture)				-0.00612193	Resistant (coculture)
GV014_AAGCGAGGTAACAAGT	-5.25677	-1.01386	Resistant (coculture)			GV014_AAGCGAGGTAACAAGT	-5.25677	-1.01386	S		0.0892214	Resistant (coculture)	0.109988	Resistant (coculture)			0.0429882	Resistant (coculture)				0.123355	Resistant (coculture)
GV014_AAGCGAGGTACGAAAT	0.67567	4.12049	Resistant (coculture)			GV014_AAGCGAGGTACGAAAT	0.67567	4.12049	G1		0.064587	Resistant (coculture)	0.0432558	Resistant (coculture)			0.0168114	Resistant (coculture)				0.0516939	Resistant (coculture)
GV014_AAGCGAGGTATGGTAA	2.528	-2.48968	Resistant (coculture)			GV014_AAGCGAGGTATGGTAA	2.528	-2.48968	G1		-0.0284616	Resistant (coculture)	0.013918	Resistant (coculture)			0.017661	Resistant (coculture)				0.0755698	Resistant (coculture)
GV014_AAGCGAGGTTACTCAG	1.27256	2.88551	Resistant (coculture)			GV014_AAGCGAGGTTACTCAG	1.27256	2.88551	G1		0.0157287	Resistant (coculture)	0.0484788	Resistant (coculture)			0.0466328	Resistant (coculture)				-0.0071579	Resistant (coculture)
GV014_AAGCGAGTCTACTGAG	-5.26811	-1.24047	Resistant (coculture)			GV014_AAGCGAGTCTACTGAG	-5.26811	-1.24047	S		0.0746127	Resistant (coculture)	0.087933	Resistant (coculture)			0.0954809	Resistant (coculture)				0.118155	Resistant (coculture)
GV014_AAGCGAGTCTAGAACC	-4.13745	1.18345	Resistant (coculture)			GV014_AAGCGAGTCTAGAACC	-4.13745	1.18345	S		0.0553882	Resistant (coculture)	0.0952403	Resistant (coculture)			0.111115	Resistant (coculture)				0.163901	Resistant (coculture)
GV014_AAGCGTTAGGTAGACC	-3.29005	2.17633	Resistant (coculture)			GV014_AAGCGTTAGGTAGACC	-3.29005	2.17633	S		0.054069	Resistant (coculture)	0.0853492	Resistant (coculture)			0.161057	Resistant (coculture)				0.172404	Resistant (coculture)
GV014_AAGCGTTCAATGACCT	2.81894	-2.05739	Sensitive (coculture)			GV014_AAGCGTTCAATGACCT	2.81894	-2.05739	G1		0.0688365	Sensitive (coculture)	0.0784189	Sensitive (coculture)			0.0475221	Sensitive (coculture)				0.0779743	Sensitive (coculture)
GV014_AAGCGTTCAGCTGTCG	-1.2159	1.26175	Resistant (coculture)			GV014_AAGCGTTCAGCTGTCG	-1.2159	1.26175	G1		0.0416312	Resistant (coculture)	0.0264299	Resistant (coculture)			0.109145	Resistant (coculture)				0.0585712	Resistant (coculture)
GV014_AAGCGTTCATTGCCTC	-2.02462	-4.00737	Resistant (coculture)			GV014_AAGCGTTCATTGCCTC	-2.02462	-4.00737	G2M		0.132833	Resistant (coculture)	0.164418	Resistant (coculture)			0.122278	Resistant (coculture)				0.154231	Resistant (coculture)
GV014_AAGCGTTGTCCTTAAG	-2.67702	1.47045	Resistant (coculture)			GV014_AAGCGTTGTCCTTAAG	-2.67702	1.47045	G1		0.0837211	Resistant (coculture)	0.105688	Resistant (coculture)			0.0678333	Resistant (coculture)				0.104685	Resistant (coculture)
GV014_AAGCGTTTCTCCGAAA	1.08443	2.11928	Resistant (coculture)			GV014_AAGCGTTTCTCCGAAA	1.08443	2.11928	G1		0.0412853	Resistant (coculture)	0.0208222	Resistant (coculture)			0.0925355	Resistant (coculture)				0.0541006	Resistant (coculture)
GV014_AAGCGTTTCTCGGGAC	-0.460707	-4.78916	Sensitive (coculture)			GV014_AAGCGTTTCTCGGGAC	-0.460707	-4.78916	G2M		0.11427	Sensitive (coculture)	0.114817	Sensitive (coculture)			0.155216	Sensitive (coculture)				0.0941	Sensitive (coculture)
GV014_AAGGAATAGCCATGCC	-2.92977	-4.56256	Resistant (coculture)			GV014_AAGGAATAGCCATGCC	-2.92977	-4.56256	G2M		0.156038	Resistant (coculture)	0.138848	Resistant (coculture)			0.0669018	Resistant (coculture)				0.133044	Resistant (coculture)
GV014_AAGGAATCAACCGTGC	-5.73112	-0.65808	Resistant (coculture)			GV014_AAGGAATCAACCGTGC	-5.73112	-0.65808	S		0.128153	Resistant (coculture)	0.133411	Resistant (coculture)			0.0608424	Resistant (coculture)				0.171979	Resistant (coculture)
GV014_AAGGAATCACGGATCC	-3.5576	-1.09625	Sensitive (coculture)			GV014_AAGGAATCACGGATCC	-3.5576	-1.09625	S		0.0782412	Sensitive (coculture)	0.072863	Sensitive (coculture)			0.159581	Sensitive (coculture)				0.0899313	Sensitive (coculture)
GV014_AAGGAATCAGCGGTCT	-4.1914	0.842864	Resistant (coculture)			GV014_AAGGAATCAGCGGTCT	-4.1914	0.842864	S		0.0727418	Resistant (coculture)	0.0424025	Resistant (coculture)			0.0686477	Resistant (coculture)				0.0614639	Resistant (coculture)
GV014_AAGGAATGTACAGGTG	4.35557	-1.8559	Sensitive (coculture)			GV014_AAGGAATGTACAGGTG	4.35557	-1.8559	G1		0.0715526	Sensitive (coculture)	0.0674086	Sensitive (coculture)			0.130598	Sensitive (coculture)				0.0196018	Sensitive (coculture)
GV014_AAGGAATGTGCCCAGT	0.164835	-2.97639	Sensitive (coculture)			GV014_AAGGAATGTGCCCAGT	0.164835	-2.97639	S		0.0883924	Sensitive (coculture)	0.147059	Sensitive (coculture)			0.0889676	Sensitive (coculture)				0.204668	Sensitive (coculture)
GV014_AAGGAATTCGAGAGAC	2.64745	-2.27808	Sensitive (coculture)			GV014_AAGGAATTCGAGAGAC	2.64745	-2.27808	G1		-0.00590163	Sensitive (coculture)	0.0395891	Sensitive (coculture)			0.093788	Sensitive (coculture)				0.0399203	Sensitive (coculture)
GV014_AAGGTAAAGGAATCGC	-1.64491	-0.6159	Resistant (coculture)			GV014_AAGGTAAAGGAATCGC	-1.64491	-0.6159	G2M		0.0760859	Resistant (coculture)	0.0970693	Resistant (coculture)			0.0956461	Resistant (coculture)				0.151738	Resistant (coculture)
GV014_AAGGTAACACCCATAA	0.668629	4.1669	Resistant (coculture)			GV014_AAGGTAACACCCATAA	0.668629	4.1669	G1		0.0222169	Resistant (coculture)	0.00256252	Resistant (coculture)			0.0368885	Resistant (coculture)				-0.0600873	Resistant (coculture)
GV014_AAGGTAACATCAGTCA	0.134972	2.13983	Resistant (coculture)			GV014_AAGGTAACATCAGTCA	0.134972	2.13983	G1		0.0424407	Resistant (coculture)	0.0749728	Resistant (coculture)			0.072023	Resistant (coculture)				0.0820467	Resistant (coculture)
GV014_AAGGTAACATGGCCCA	1.27165	3.30881	Resistant (coculture)			GV014_AAGGTAACATGGCCCA	1.27165	3.30881	G1		-0.0177633	Resistant (coculture)	0.0182131	Resistant (coculture)			-0.0235104	Resistant (coculture)				-0.0029407	Resistant (coculture)
GV014_AAGGTAAGTCGTCGGT	-0.969084	3.28096	Resistant (coculture)			GV014_AAGGTAAGTCGTCGGT	-0.969084	3.28096	G1		0.07769	Resistant (coculture)	0.0872007	Resistant (coculture)			0.0439806	Resistant (coculture)				0.09265	Resistant (coculture)
GV014_AAGGTAATCGCTGTTC	2.92184	3.0039	Resistant (coculture)			GV014_AAGGTAATCGCTGTTC	2.92184	3.0039	G1		0.0376554	Resistant (coculture)	-0.017752	Resistant (coculture)			-0.0396163	Resistant (coculture)				-0.0427543	Resistant (coculture)
GV014_AAGTACCAGCGTTCAT	-2.08428	-4.81704	Resistant (coculture)			GV014_AAGTACCAGCGTTCAT	-2.08428	-4.81704	G2M		0.106895	Resistant (coculture)	0.112471	Resistant (coculture)			0.152217	Resistant (coculture)				0.101606	Resistant (coculture)
GV014_AAGTACCAGCTCGGCT	-0.581674	3.74166	Resistant (coculture)			GV014_AAGTACCAGCTCGGCT	-0.581674	3.74166	G1		-0.0299796	Resistant (coculture)	-0.00121284	Resistant (coculture)			-0.133269	Resistant (coculture)				-0.0546597	Resistant (coculture)
GV014_AAGTACCAGCTGAAGC	0.100918	4.40603	Resistant (coculture)			GV014_AAGTACCAGCTGAAGC	0.100918	4.40603	G1		0.0100643	Resistant (coculture)	-0.0312144	Resistant (coculture)			0.0361631	Resistant (coculture)				-0.0167413	Resistant (coculture)
GV014_AAGTACCCAAGAGGTC	5.21856	0.815937	Sensitive (coculture)			GV014_AAGTACCCAAGAGGTC	5.21856	0.815937	G1		0.0069596	Sensitive (coculture)	0.0641754	Sensitive (coculture)			0.0226745	Sensitive (coculture)				0.00325446	Sensitive (coculture)
GV014_AAGTACCCAGTAGTTC	3.09465	3.01892	Resistant (coculture)			GV014_AAGTACCCAGTAGTTC	3.09465	3.01892	G1		0.0157571	Resistant (coculture)	0.0545878	Resistant (coculture)			0.0391836	Resistant (coculture)				0.063785	Resistant (coculture)
GV014_AAGTACCGTCAAGGCA	2.64537	-1.88139	Sensitive (coculture)			GV014_AAGTACCGTCAAGGCA	2.64537	-1.88139	S		0.139323	Sensitive (coculture)	0.0485427	Sensitive (coculture)			0.0801252	Sensitive (coculture)				0.0655314	Sensitive (coculture)
GV014_AAGTACCGTCTTTCTA	-4.88519	-2.13609	Resistant (coculture)			GV014_AAGTACCGTCTTTCTA	-4.88519	-2.13609	S		0.0918935	Resistant (coculture)	0.130578	Resistant (coculture)			0.0503483	Resistant (coculture)				0.159687	Resistant (coculture)
GV014_AAGTACCGTTCGGCTG	-5.79825	-0.62946	Resistant (coculture)			GV014_AAGTACCGTTCGGCTG	-5.79825	-0.62946	S		0.0886991	Resistant (coculture)	0.10973	Resistant (coculture)			0.158278	Resistant (coculture)				0.176492	Resistant (coculture)
GV014_AAGTACCGTTTAGAGA	-1.30829	0.521094	Resistant (coculture)			GV014_AAGTACCGTTTAGAGA	-1.30829	0.521094	G1		0.0196969	Resistant (coculture)	0.0858223	Resistant (coculture)			0.113358	Resistant (coculture)				0.119287	Resistant (coculture)
GV014_AAGTACCTCTACACTT	3.06938	-1.9334	Sensitive (coculture)			GV014_AAGTACCTCTACACTT	3.06938	-1.9334	S		0.0838207	Sensitive (coculture)	0.0259082	Sensitive (coculture)			-0.0689202	Sensitive (coculture)				-0.0120706	Sensitive (coculture)
GV014_AAGTCGTCACATACTG	-3.29156	-3.7954	Resistant (coculture)			GV014_AAGTCGTCACATACTG	-3.29156	-3.7954	G2M		0.114835	Resistant (coculture)	0.119508	Resistant (coculture)			0.128212	Resistant (coculture)				0.12089	Resistant (coculture)
GV014_AAGTCGTGTTCGGTTA	0.0936461	0.718136	Resistant (coculture)			GV014_AAGTCGTGTTCGGTTA	0.0936461	0.718136	S		0.119676	Resistant (coculture)	0.136116	Resistant (coculture)			0.105624	Resistant (coculture)				0.146136	Resistant (coculture)
GV014_AAGTCGTGTTGCTCGG	-3.01672	2.3926	Resistant (coculture)			GV014_AAGTCGTGTTGCTCGG	-3.01672	2.3926	G1		0.121477	Resistant (coculture)	0.0875604	Resistant (coculture)			0.140431	Resistant (coculture)				0.143746	Resistant (coculture)
GV014_AAGTCGTTCATAGCAC	1.54422	2.33613	Sensitive (coculture)			GV014_AAGTCGTTCATAGCAC	1.54422	2.33613	G1		0.0409064	Sensitive (coculture)	-0.0221002	Sensitive (coculture)			-0.0281054	Sensitive (coculture)				-0.0634685	Sensitive (coculture)
GV014_AAGTCGTTCCACGAAT	-3.69707	-0.523054	Resistant (coculture)			GV014_AAGTCGTTCCACGAAT	-3.69707	-0.523054	S		0.137279	Resistant (coculture)	0.151324	Resistant (coculture)			0.0200501	Resistant (coculture)				0.183713	Resistant (coculture)
GV014_AAGTCGTTCGAATGCT	-2.22062	4.55828	Resistant (coculture)			GV014_AAGTCGTTCGAATGCT	-2.22062	4.55828	G1		0.103351	Resistant (coculture)	0.0864713	Resistant (coculture)			0.113041	Resistant (coculture)				0.0697942	Resistant (coculture)
GV014_AAGTCGTTCGCCGAAC	3.19811	-2.26418	Sensitive (coculture)			GV014_AAGTCGTTCGCCGAAC	3.19811	-2.26418	G1		0.0505543	Sensitive (coculture)	0.0738476	Sensitive (coculture)			0.0950185	Sensitive (coculture)				0.0408071	Sensitive (coculture)
GV014_AAGTCGTTCTAGATCG	-3.1588	2.34485	Resistant (coculture)			GV014_AAGTCGTTCTAGATCG	-3.1588	2.34485	G1		0.00143887	Resistant (coculture)	0.0385618	Resistant (coculture)			0.10208	Resistant (coculture)				0.0564551	Resistant (coculture)
GV014_AAGTGAAAGGATACGC	1.11487	-3.47251	Sensitive (coculture)			GV014_AAGTGAAAGGATACGC	1.11487	-3.47251	G2M		0.124236	Sensitive (coculture)	0.0964998	Sensitive (coculture)			0.0262872	Sensitive (coculture)				0.103422	Sensitive (coculture)
GV014_AAGTGAACAGACTCTA	1.08655	0.624363	Sensitive (coculture)			GV014_AAGTGAACAGACTCTA	1.08655	0.624363	G1		0.0523869	Sensitive (coculture)	0.0151944	Sensitive (coculture)			-0.130347	Sensitive (coculture)				-0.00823499	Sensitive (coculture)
GV014_AAGTGAAGTCATAAAG	4.01574	-1.78589	Sensitive (coculture)			GV014_AAGTGAAGTCATAAAG	4.01574	-1.78589	G1		0.107035	Sensitive (coculture)	0.0303376	Sensitive (coculture)			0.188116	Sensitive (coculture)				0.0131678	Sensitive (coculture)
GV014_AAGTGAAGTGATACAA	1.1965	-3.42312	Sensitive (coculture)			GV014_AAGTGAAGTGATACAA	1.1965	-3.42312	S		0.158107	Sensitive (coculture)	0.0972958	Sensitive (coculture)			-0.0155922	Sensitive (coculture)				0.146809	Sensitive (coculture)
GV014_AAGTGAATCACTACGA	-1.05735	2.32311	Resistant (coculture)			GV014_AAGTGAATCACTACGA	-1.05735	2.32311	G1		0.0264108	Resistant (coculture)	0.0631202	Resistant (coculture)			-0.0433708	Resistant (coculture)				0.0755705	Resistant (coculture)
GV014_AAGTGAATCAGTCCGG	-1.56027	-1.08909	Resistant (coculture)			GV014_AAGTGAATCAGTCCGG	-1.56027	-1.08909	G1		0.0769641	Resistant (coculture)	0.0931227	Resistant (coculture)			0.0877317	Resistant (coculture)				0.087653	Resistant (coculture)
GV014_AAGTTCGAGGAACATT	-2.20045	-2.28842	Resistant (coculture)			GV014_AAGTTCGAGGAACATT	-2.20045	-2.28842	G2M		0.0615506	Resistant (coculture)	0.122549	Resistant (coculture)			0.146665	Resistant (coculture)				0.144192	Resistant (coculture)
GV014_AAGTTCGCATGTACGT	-4.76427	-0.939012	Resistant (coculture)			GV014_AAGTTCGCATGTACGT	-4.76427	-0.939012	S		0.0430568	Resistant (coculture)	0.0823143	Resistant (coculture)			0.0208088	Resistant (coculture)				0.156149	Resistant (coculture)
GV014_AAGTTCGGTAGTTACC	0.695637	-3.24404	Sensitive (coculture)			GV014_AAGTTCGGTAGTTACC	0.695637	-3.24404	S		0.177577	Sensitive (coculture)	0.152343	Sensitive (coculture)			0.0278621	Sensitive (coculture)				0.20388	Sensitive (coculture)
GV014_AAGTTCGGTGGATACG	0.749536	-3.3252	Sensitive (coculture)			GV014_AAGTTCGGTGGATACG	0.749536	-3.3252	S		0.129683	Sensitive (coculture)	0.123547	Sensitive (coculture)			0.046967	Sensitive (coculture)				0.144106	Sensitive (coculture)
GV014_AAGTTCGTCCAGCCTT	1.15462	-2.88895	Sensitive (coculture)			GV014_AAGTTCGTCCAGCCTT	1.15462	-2.88895	S		0.109754	Sensitive (coculture)	0.143592	Sensitive (coculture)			0.0922962	Sensitive (coculture)				0.159878	Sensitive (coculture)
GV014_AATAGAGAGACATACA	2.89652	-2.08407	Sensitive (coculture)			GV014_AATAGAGAGACATACA	2.89652	-2.08407	G1		0.103069	Sensitive (coculture)	0.0813019	Sensitive (coculture)			0.223601	Sensitive (coculture)				0.107346	Sensitive (coculture)
GV014_AATAGAGAGAGTCTTC	-2.83004	-2.79308	Resistant (coculture)			GV014_AATAGAGAGAGTCTTC	-2.83004	-2.79308	G2M		0.0944353	Resistant (coculture)	0.117023	Resistant (coculture)			0.0938322	Resistant (coculture)				0.153571	Resistant (coculture)
GV014_AATAGAGAGGAGGTTC	-0.884479	2.83927	Resistant (coculture)			GV014_AATAGAGAGGAGGTTC	-0.884479	2.83927	G1		0.0649914	Resistant (coculture)	0.0817496	Resistant (coculture)			0.119938	Resistant (coculture)				0.0600852	Resistant (coculture)
GV014_AATAGAGAGGGCGAAG	2.71963	-3.05447	Resistant (coculture)			GV014_AATAGAGAGGGCGAAG	2.71963	-3.05447	G1		0.0112638	Resistant (coculture)	0.0357817	Resistant (coculture)			-0.0623296	Resistant (coculture)				0.0238077	Resistant (coculture)
GV014_AATAGAGAGGTTCATC	-3.70645	-3.13467	Resistant (coculture)			GV014_AATAGAGAGGTTCATC	-3.70645	-3.13467	G2M		0.0638045	Resistant (coculture)	0.0903693	Resistant (coculture)			0.0886508	Resistant (coculture)				0.0725789	Resistant (coculture)
GV014_AATAGAGCAAGTTGGG	-4.41949	-0.829707	Resistant (coculture)			GV014_AATAGAGCAAGTTGGG	-4.41949	-0.829707	S		0.152865	Resistant (coculture)	0.162765	Resistant (coculture)			0.156185	Resistant (coculture)				0.170433	Resistant (coculture)
GV014_AATAGAGGTGACTCTA	0.790907	3.17738	Sensitive (coculture)			GV014_AATAGAGGTGACTCTA	0.790907	3.17738	G1		0.0403503	Sensitive (coculture)	0.00872875	Sensitive (coculture)			0.0371987	Sensitive (coculture)				-0.0398109	Sensitive (coculture)
GV014_AATAGAGGTGGTCAAG	-4.66883	-0.119777	Resistant (coculture)			GV014_AATAGAGGTGGTCAAG	-4.66883	-0.119777	S		0.102597	Resistant (coculture)	0.136304	Resistant (coculture)			0.12367	Resistant (coculture)				0.163247	Resistant (coculture)
GV014_AATAGAGGTTACGCCG	-0.641356	2.88933	Resistant (coculture)			GV014_AATAGAGGTTACGCCG	-0.641356	2.88933	G1		0.0230567	Resistant (coculture)	-0.0072131	Resistant (coculture)			-0.0768286	Resistant (coculture)				-0.0426218	Resistant (coculture)
GV014_AATAGAGGTTATTCTC	-0.986174	5.34248	Resistant (coculture)			GV014_AATAGAGGTTATTCTC	-0.986174	5.34248	G2M		0.0596484	Resistant (coculture)	0.0175935	Resistant (coculture)			0.0986579	Resistant (coculture)				0.0556709	Resistant (coculture)
GV014_AATAGAGGTTGTGCCG	1.33945	-2.96093	Sensitive (coculture)			GV014_AATAGAGGTTGTGCCG	1.33945	-2.96093	S		0.154969	Sensitive (coculture)	0.130906	Sensitive (coculture)			0.136977	Sensitive (coculture)				0.155309	Sensitive (coculture)
GV014_AATAGAGTCACAAGGG	2.25777	-1.81347	Sensitive (coculture)			GV014_AATAGAGTCACAAGGG	2.25777	-1.81347	G1		0.0942456	Sensitive (coculture)	0.0698304	Sensitive (coculture)			0.0511077	Sensitive (coculture)				0.0650903	Sensitive (coculture)
GV014_AATAGAGTCGTTGTAG	-0.964544	5.15225	Resistant (coculture)			GV014_AATAGAGTCGTTGTAG	-0.964544	5.15225	G1		0.0735706	Resistant (coculture)	0.0571795	Resistant (coculture)			0.0708808	Resistant (coculture)				0.0860364	Resistant (coculture)
GV014_AATCACGAGCCTAGGA	-0.734743	-0.155074	Resistant (coculture)			GV014_AATCACGAGCCTAGGA	-0.734743	-0.155074	G2M		-0.00648842	Resistant (coculture)	0.0498914	Resistant (coculture)			0.1362	Resistant (coculture)				0.0863287	Resistant (coculture)
GV014_AATCACGAGGTAGCAC	-5.10256	-0.766316	Resistant (coculture)			GV014_AATCACGAGGTAGCAC	-5.10256	-0.766316	S		-0.00823945	Resistant (coculture)	0.0103997	Resistant (coculture)			0.0720939	Resistant (coculture)				0.0798018	Resistant (coculture)
GV014_AATCACGCAACCACGC	1.63091	3.52343	Sensitive (coculture)			GV014_AATCACGCAACCACGC	1.63091	3.52343	S		-0.00703508	Sensitive (coculture)	0.00442642	Sensitive (coculture)			-0.0366044	Sensitive (coculture)				-0.0330412	Sensitive (coculture)
GV014_AATCACGCACTCGATA	-1.55079	5.48705	Resistant (coculture)			GV014_AATCACGCACTCGATA	-1.55079	5.48705	G1		0.0423872	Resistant (coculture)	0.00674501	Resistant (coculture)			0.13511	Resistant (coculture)				0.0330227	Resistant (coculture)
GV014_AATCACGCAGATCATC	-1.01277	-0.494183	Resistant (coculture)			GV014_AATCACGCAGATCATC	-1.01277	-0.494183	S		0.0139634	Resistant (coculture)	0.0387011	Resistant (coculture)			0.065618	Resistant (coculture)				0.037146	Resistant (coculture)
GV014_AATCACGCATATACCG	0.924733	0.795661	Resistant (coculture)			GV014_AATCACGCATATACCG	0.924733	0.795661	G1		0.0426016	Resistant (coculture)	0.0883579	Resistant (coculture)			0.0831609	Resistant (coculture)				0.0438539	Resistant (coculture)
GV014_AATCACGGTAGTGCGA	-5.33513	-0.676438	Resistant (coculture)			GV014_AATCACGGTAGTGCGA	-5.33513	-0.676438	S		0.0929954	Resistant (coculture)	0.0977414	Resistant (coculture)			0.057016	Resistant (coculture)				0.154883	Resistant (coculture)
GV014_AATCACGGTGTCACAT	-0.958384	-0.266721	Resistant (coculture)			GV014_AATCACGGTGTCACAT	-0.958384	-0.266721	S		0.053817	Resistant (coculture)	0.0784796	Resistant (coculture)			0.0813464	Resistant (coculture)				0.0775396	Resistant (coculture)
GV014_AATCACGGTTCCAAAC	1.34874	2.74474	Resistant (coculture)			GV014_AATCACGGTTCCAAAC	1.34874	2.74474	G1		-0.0272935	Resistant (coculture)	-0.0253721	Resistant (coculture)			-0.0789111	Resistant (coculture)				-0.0690517	Resistant (coculture)
GV014_AATCACGTCAGCGGAA	-5.82876	0.147018	Resistant (coculture)			GV014_AATCACGTCAGCGGAA	-5.82876	0.147018	S		0.0609002	Resistant (coculture)	0.0916462	Resistant (coculture)			0.0190661	Resistant (coculture)				0.126387	Resistant (coculture)
GV014_AATCACGTCCTGTTGC	-4.21999	0.250059	Resistant (coculture)			GV014_AATCACGTCCTGTTGC	-4.21999	0.250059	S		0.0901739	Resistant (coculture)	0.135869	Resistant (coculture)			0.116821	Resistant (coculture)				0.210258	Resistant (coculture)
GV014_AATCGACAGCCGATCC	-5.96788	-1.21101	Resistant (coculture)			GV014_AATCGACAGCCGATCC	-5.96788	-1.21101	S		0.0710325	Resistant (coculture)	0.109791	Resistant (coculture)			0.0311088	Resistant (coculture)				0.197403	Resistant (coculture)
GV014_AATCGACAGGTTCACT	3.79031	-0.547357	Sensitive (coculture)			GV014_AATCGACAGGTTCACT	3.79031	-0.547357	G1		0.0407493	Sensitive (coculture)	0.0335759	Sensitive (coculture)			-0.126565	Sensitive (coculture)				-0.0332909	Sensitive (coculture)
GV014_AATCGACCAGCTTCCT	-5.58229	-0.183667	Resistant (coculture)			GV014_AATCGACCAGCTTCCT	-5.58229	-0.183667	S		0.0771978	Resistant (coculture)	0.0980672	Resistant (coculture)			0.132032	Resistant (coculture)				0.167851	Resistant (coculture)
GV014_AATCGACCAGGTTCGC	0.578523	-0.344552	Resistant (coculture)			GV014_AATCGACCAGGTTCGC	0.578523	-0.344552	G1		0.0640351	Resistant (coculture)	0.0546846	Resistant (coculture)			0.0671877	Resistant (coculture)				0.063536	Resistant (coculture)
GV014_AATCGACCATCCGTGG	4.84508	-1.00127	Sensitive (coculture)			GV014_AATCGACCATCCGTGG	4.84508	-1.00127	G1		0.0230861	Sensitive (coculture)	0.0219438	Sensitive (coculture)			-0.0614587	Sensitive (coculture)				-0.00357137	Sensitive (coculture)
GV014_AATCGACCATGGGCAA	-0.11278	5.02351	Resistant (coculture)			GV014_AATCGACCATGGGCAA	-0.11278	5.02351	G1		0.0243047	Resistant (coculture)	0.00225946	Resistant (coculture)			0.113904	Resistant (coculture)				0.0413931	Resistant (coculture)
GV014_AATCGACGTCAAAGCG	-1.70366	4.70932	Resistant (coculture)			GV014_AATCGACGTCAAAGCG	-1.70366	4.70932	G1		0.0268196	Resistant (coculture)	0.0276573	Resistant (coculture)			0.0101423	Resistant (coculture)				0.0247781	Resistant (coculture)
GV014_AATCGACGTGTACGCC	-0.212405	-4.72909	Sensitive (coculture)			GV014_AATCGACGTGTACGCC	-0.212405	-4.72909	G2M		0.140882	Sensitive (coculture)	0.138777	Sensitive (coculture)			0.117215	Sensitive (coculture)				0.118739	Sensitive (coculture)
GV014_AATCGACTCCGTATAG	-3.91973	-4.22968	Resistant (coculture)			GV014_AATCGACTCCGTATAG	-3.91973	-4.22968	G2M		0.0895461	Resistant (coculture)	0.0866046	Resistant (coculture)			0.128359	Resistant (coculture)				0.114507	Resistant (coculture)
GV014_AATCGACTCCTCACCA	-4.07994	-0.396496	Resistant (coculture)			GV014_AATCGACTCCTCACCA	-4.07994	-0.396496	S		0.0592404	Resistant (coculture)	0.0956157	Resistant (coculture)			0.0905835	Resistant (coculture)				0.132271	Resistant (coculture)
GV014_AATCGTGAGGCATGGT	6.19588	0.718655	Sensitive (coculture)			GV014_AATCGTGAGGCATGGT	6.19588	0.718655	G1		0.0419528	Sensitive (coculture)	0.0721939	Sensitive (coculture)			0.00392237	Sensitive (coculture)				0.050484	Sensitive (coculture)
GV014_AATCGTGAGGTACAAT	-3.0823	-2.81694	Resistant (coculture)			GV014_AATCGTGAGGTACAAT	-3.0823	-2.81694	G2M		0.0805334	Resistant (coculture)	0.097413	Resistant (coculture)			0.0239307	Resistant (coculture)				0.108539	Resistant (coculture)
GV014_AATCGTGCAGGCTATT	-4.25678	0.687947	Resistant (coculture)			GV014_AATCGTGCAGGCTATT	-4.25678	0.687947	S		0.0453182	Resistant (coculture)	0.0923471	Resistant (coculture)			0.0990208	Resistant (coculture)				0.159487	Resistant (coculture)
GV014_AATCGTGGTAGACAGC	-0.359042	0.818752	Resistant (coculture)			GV014_AATCGTGGTAGACAGC	-0.359042	0.818752	G1		0.0584227	Resistant (coculture)	0.0607467	Resistant (coculture)			0.190846	Resistant (coculture)				0.090379	Resistant (coculture)
GV014_AATCGTGTCAACCTCC	1.24697	2.61666	Resistant (coculture)			GV014_AATCGTGTCAACCTCC	1.24697	2.61666	G1		0.0986146	Resistant (coculture)	0.0827807	Resistant (coculture)			0.0552482	Resistant (coculture)				0.0728133	Resistant (coculture)
GV014_AATCGTGTCCACACCT	3.19844	-1.33339	Sensitive (coculture)			GV014_AATCGTGTCCACACCT	3.19844	-1.33339	G2M		0.0999881	Sensitive (coculture)	0.062948	Sensitive (coculture)			0.228625	Sensitive (coculture)				0.0607879	Sensitive (coculture)
GV014_AATCGTGTCCAGTTCC	1.16463	-2.87581	Sensitive (coculture)			GV014_AATCGTGTCCAGTTCC	1.16463	-2.87581	S		0.140215	Sensitive (coculture)	0.0774602	Sensitive (coculture)			0.0479273	Sensitive (coculture)				0.146264	Sensitive (coculture)
GV014_AATCGTGTCCCTAGGG	-4.00817	-1.49388	Resistant (coculture)			GV014_AATCGTGTCCCTAGGG	-4.00817	-1.49388	S		0.10586	Resistant (coculture)	0.117131	Resistant (coculture)			0.141377	Resistant (coculture)				0.144731	Resistant (coculture)
GV014_AATCGTGTCGAGAACG	-4.87937	-0.662791	Resistant (coculture)			GV014_AATCGTGTCGAGAACG	-4.87937	-0.662791	S		0.133367	Resistant (coculture)	0.156317	Resistant (coculture)			0.153233	Resistant (coculture)				0.200335	Resistant (coculture)
GV014_AATGAAGAGGGCAGTT	-4.6079	-2.49743	Resistant (coculture)			GV014_AATGAAGAGGGCAGTT	-4.6079	-2.49743	G2M		0.0779174	Resistant (coculture)	0.095564	Resistant (coculture)			0.123969	Resistant (coculture)				0.127186	Resistant (coculture)
GV014_AATGAAGGTTCGGTAT	-1.68647	-2.46354	Resistant (coculture)			GV014_AATGAAGGTTCGGTAT	-1.68647	-2.46354	G2M		0.075408	Resistant (coculture)	0.0845009	Resistant (coculture)			0.181616	Resistant (coculture)				0.147255	Resistant (coculture)
GV014_AATGAAGGTTGCGTAT	-4.42582	0.139788	Resistant (coculture)			GV014_AATGAAGGTTGCGTAT	-4.42582	0.139788	S		0.105496	Resistant (coculture)	0.108599	Resistant (coculture)			0.0705221	Resistant (coculture)				0.198031	Resistant (coculture)
GV014_AATGAAGTCACTGCTC	0.667707	1.02299	Resistant (coculture)			GV014_AATGAAGTCACTGCTC	0.667707	1.02299	G1		0.0863051	Resistant (coculture)	0.0471107	Resistant (coculture)			0.0514121	Resistant (coculture)				0.0475951	Resistant (coculture)
GV014_AATGAAGTCAGTCCGG	-4.08343	-0.877853	Resistant (coculture)			GV014_AATGAAGTCAGTCCGG	-4.08343	-0.877853	S		0.11479	Resistant (coculture)	0.0969363	Resistant (coculture)			0.0453659	Resistant (coculture)				0.138535	Resistant (coculture)
GV014_AATGAAGTCTGCTTTA	3.41733	-1.39639	Sensitive (coculture)			GV014_AATGAAGTCTGCTTTA	3.41733	-1.39639	G1		0.0163312	Sensitive (coculture)	0.0108267	Sensitive (coculture)			0.0493662	Sensitive (coculture)				-0.00921391	Sensitive (coculture)
GV014_AATGACCCAAAGCGTG	0.0637591	-4.87406	Resistant (coculture)			GV014_AATGACCCAAAGCGTG	0.0637591	-4.87406	G2M		0.0940322	Resistant (coculture)	0.130129	Resistant (coculture)			0.0914754	Resistant (coculture)				0.106132	Resistant (coculture)
GV014_AATGACCCACCGCTGA	4.39522	-1.84483	Sensitive (coculture)			GV014_AATGACCCACCGCTGA	4.39522	-1.84483	S		0.0693393	Sensitive (coculture)	0.0536353	Sensitive (coculture)			0.0489587	Sensitive (coculture)				0.0215409	Sensitive (coculture)
GV014_AATGACCCAGAGGTAC	-2.02351	-4.64965	Resistant (coculture)			GV014_AATGACCCAGAGGTAC	-2.02351	-4.64965	G2M		0.176592	Resistant (coculture)	0.12693	Resistant (coculture)			0.322667	Resistant (coculture)				0.143232	Resistant (coculture)
GV014_AATGACCCAGCTACTA	4.03289	1.86636	Sensitive (coculture)			GV014_AATGACCCAGCTACTA	4.03289	1.86636	G1		-0.00852258	Sensitive (coculture)	-0.0312805	Sensitive (coculture)			-0.0263007	Sensitive (coculture)				-0.0451499	Sensitive (coculture)
GV014_AATGACCGTCCAGGTC	1.19942	3.74729	Resistant (coculture)			GV014_AATGACCGTCCAGGTC	1.19942	3.74729	G1		0.0243649	Resistant (coculture)	-0.00356579	Resistant (coculture)			0.0485478	Resistant (coculture)				0.00133958	Resistant (coculture)
GV014_AATGACCGTCTCTCTG	-1.24453	2.51828	Resistant (coculture)			GV014_AATGACCGTCTCTCTG	-1.24453	2.51828	S		0.0164159	Resistant (coculture)	0.0770399	Resistant (coculture)			-0.0249014	Resistant (coculture)				0.0712245	Resistant (coculture)
GV014_AATGACCGTGGTAACG	-0.271027	4.59238	Resistant (coculture)			GV014_AATGACCGTGGTAACG	-0.271027	4.59238	G1		-0.00650433	Resistant (coculture)	0.0399144	Resistant (coculture)			0.0118882	Resistant (coculture)				0.0352913	Resistant (coculture)
GV014_AATGACCGTTGCTAGT	-3.5581	-1.66942	Resistant (coculture)			GV014_AATGACCGTTGCTAGT	-3.5581	-1.66942	S		0.0990063	Resistant (coculture)	0.114428	Resistant (coculture)			0.124724	Resistant (coculture)				0.189032	Resistant (coculture)
GV014_AATGACCTCACCGACG	0.540995	-4.25658	Sensitive (coculture)			GV014_AATGACCTCACCGACG	0.540995	-4.25658	G2M		0.0799024	Sensitive (coculture)	0.0929494	Sensitive (coculture)			0.202118	Sensitive (coculture)				0.115648	Sensitive (coculture)
GV014_AATGACCTCCGAGCTG	0.583684	2.56829	Resistant (coculture)			GV014_AATGACCTCCGAGCTG	0.583684	2.56829	G1		0.0154373	Resistant (coculture)	0.0297327	Resistant (coculture)			-0.046585	Resistant (coculture)				-0.00554217	Resistant (coculture)
GV014_AATGACCTCGTAACTG	1.28678	4.2145	Resistant (coculture)			GV014_AATGACCTCGTAACTG	1.28678	4.2145	G1		0.0216965	Resistant (coculture)	0.0214629	Resistant (coculture)			0.187922	Resistant (coculture)				0.0982502	Resistant (coculture)
GV014_AATGCCAAGGATCATA	3.34322	-2.53752	Sensitive (coculture)			GV014_AATGCCAAGGATCATA	3.34322	-2.53752	G1		0.106913	Sensitive (coculture)	0.0809236	Sensitive (coculture)			0.100777	Sensitive (coculture)				0.0535172	Sensitive (coculture)
GV014_AATGCCAAGGTTGGTG	0.802176	2.33802	Resistant (coculture)			GV014_AATGCCAAGGTTGGTG	0.802176	2.33802	G1		0.0338978	Resistant (coculture)	0.0514495	Resistant (coculture)			0.051409	Resistant (coculture)				0.0728965	Resistant (coculture)
GV014_AATGCCACACTGTGTA	-0.358261	4.83445	Resistant (coculture)			GV014_AATGCCACACTGTGTA	-0.358261	4.83445	G2M		0.042009	Resistant (coculture)	0.0193866	Resistant (coculture)			-0.0393191	Resistant (coculture)				-0.0508529	Resistant (coculture)
GV014_AATGCCACATACCATG	-1.17991	4.80417	Resistant (coculture)			GV014_AATGCCACATACCATG	-1.17991	4.80417	G1		0.0324589	Resistant (coculture)	0.055117	Resistant (coculture)			-0.0668281	Resistant (coculture)				0.0294222	Resistant (coculture)
GV014_AATGCCAGTCGAGCAA	-3.79622	-4.22183	Resistant (coculture)			GV014_AATGCCAGTCGAGCAA	-3.79622	-4.22183	G2M		0.163099	Resistant (coculture)	0.142174	Resistant (coculture)			0.183166	Resistant (coculture)				0.136424	Resistant (coculture)
GV014_AATGCCAGTCTTTCTA	0.250673	-4.40983	Sensitive (coculture)			GV014_AATGCCAGTCTTTCTA	0.250673	-4.40983	G2M		0.0856866	Sensitive (coculture)	0.0548233	Sensitive (coculture)			0.122624	Sensitive (coculture)				0.0891777	Sensitive (coculture)
GV014_AATGCCAGTTGAGAGC	4.29663	-0.538471	Resistant (coculture)			GV014_AATGCCAGTTGAGAGC	4.29663	-0.538471	S		0.0524767	Resistant (coculture)	0.0730513	Resistant (coculture)			-0.0575731	Resistant (coculture)				-0.00825672	Resistant (coculture)
GV014_AATGCCATCGGACAAG	-0.986329	0.332831	Resistant (coculture)			GV014_AATGCCATCGGACAAG	-0.986329	0.332831	G1		0.0590437	Resistant (coculture)	0.0906847	Resistant (coculture)			0.176179	Resistant (coculture)				0.108861	Resistant (coculture)
GV014_AATGCCATCGTTTACT	3.4861	-1.57174	Sensitive (coculture)			GV014_AATGCCATCGTTTACT	3.4861	-1.57174	G1		0.00576384	Sensitive (coculture)	0.0301662	Sensitive (coculture)			0.0409009	Sensitive (coculture)				-0.00116012	Sensitive (coculture)
GV014_AATGCCATCTGGAAGG	-3.50039	-3.35753	Sensitive (coculture)			GV014_AATGCCATCTGGAAGG	-3.50039	-3.35753	G2M		0.0600468	Sensitive (coculture)	0.108762	Sensitive (coculture)			0.274057	Sensitive (coculture)				0.186999	Sensitive (coculture)
GV014_AATGGAAAGCTTTCTT	-0.354299	3.93829	Resistant (coculture)			GV014_AATGGAAAGCTTTCTT	-0.354299	3.93829	G1		0.0811258	Resistant (coculture)	0.10382	Resistant (coculture)			0.165096	Resistant (coculture)				0.106752	Resistant (coculture)
GV014_AATGGAAAGGACAACC	-0.154587	3.51805	Resistant (coculture)			GV014_AATGGAAAGGACAACC	-0.154587	3.51805	G1		0.00982509	Resistant (coculture)	0.00258911	Resistant (coculture)			0.0695505	Resistant (coculture)				0.0417056	Resistant (coculture)
GV014_AATGGAACAGTAGAAT	-0.0890833	4.4786	Resistant (coculture)			GV014_AATGGAACAGTAGAAT	-0.0890833	4.4786	G2M		0.0547371	Resistant (coculture)	0.0518946	Resistant (coculture)			0.12587	Resistant (coculture)				0.105026	Resistant (coculture)
GV014_AATGGAAGTAGAATAC	-2.53646	-3.56833	Resistant (coculture)			GV014_AATGGAAGTAGAATAC	-2.53646	-3.56833	G2M		0.0804261	Resistant (coculture)	0.0972447	Resistant (coculture)			0.100904	Resistant (coculture)				0.130751	Resistant (coculture)
GV014_AATGGAAGTGCCTTTC	-0.926675	3.54575	Resistant (coculture)			GV014_AATGGAAGTGCCTTTC	-0.926675	3.54575	G1		0.0372258	Resistant (coculture)	0.073321	Resistant (coculture)			0.00907385	Resistant (coculture)				0.140256	Resistant (coculture)
GV014_AATGGAAGTGTCCAAT	4.09431	-1.21837	Sensitive (coculture)			GV014_AATGGAAGTGTCCAAT	4.09431	-1.21837	S		0.0380788	Sensitive (coculture)	0.0272733	Sensitive (coculture)			0.128316	Sensitive (coculture)				0.0417934	Sensitive (coculture)
GV014_AATGGAATCCTGATAG	1.1116	2.67164	Resistant (coculture)			GV014_AATGGAATCCTGATAG	1.1116	2.67164	G1		0.0349253	Resistant (coculture)	0.000569074	Resistant (coculture)			-0.13461	Resistant (coculture)				0.0175741	Resistant (coculture)
GV014_AATGGAATCGTCGCTT	2.04777	-2.32937	Resistant (coculture)			GV014_AATGGAATCGTCGCTT	2.04777	-2.32937	S		0.161212	Resistant (coculture)	0.128967	Resistant (coculture)			0.172623	Resistant (coculture)				0.145123	Resistant (coculture)
GV014_AATGGAATCTCACTCG	-1.30949	4.0241	Resistant (coculture)			GV014_AATGGAATCTCACTCG	-1.30949	4.0241	G1		0.0173631	Resistant (coculture)	0.0237939	Resistant (coculture)			0.0868473	Resistant (coculture)				0.00140604	Resistant (coculture)
GV014_AATGGAATCTCCCAAC	1.23845	2.74248	Resistant (coculture)			GV014_AATGGAATCTCCCAAC	1.23845	2.74248	G1		-0.0351967	Resistant (coculture)	-0.0569441	Resistant (coculture)			0.105846	Resistant (coculture)				-0.0781904	Resistant (coculture)
GV014_AATGGAATCTTAATCC	-5.85309	-0.8759	Resistant (coculture)			GV014_AATGGAATCTTAATCC	-5.85309	-0.8759	S		0.120188	Resistant (coculture)	0.130411	Resistant (coculture)			0.104793	Resistant (coculture)				0.163697	Resistant (coculture)
GV014_AATGGAATCTTGGATG	-0.39214	-4.70454	Sensitive (coculture)			GV014_AATGGAATCTTGGATG	-0.39214	-4.70454	G2M		0.131208	Sensitive (coculture)	0.149055	Sensitive (coculture)			0.230258	Sensitive (coculture)				0.146962	Sensitive (coculture)
GV014_AATGGCTAGCGTATAA	-1.62528	-2.78142	Sensitive (coculture)			GV014_AATGGCTAGCGTATAA	-1.62528	-2.78142	G2M		0.0435035	Sensitive (coculture)	0.0432645	Sensitive (coculture)			-0.0417669	Sensitive (coculture)				0.0348214	Sensitive (coculture)
GV014_AATGGCTCAACGCCCA	3.14853	-0.783919	Sensitive (coculture)			GV014_AATGGCTCAACGCCCA	3.14853	-0.783919	G2M		-0.0129679	Sensitive (coculture)	0.0360384	Sensitive (coculture)			-0.0936426	Sensitive (coculture)				-0.0101343	Sensitive (coculture)
GV014_AATGGCTCAGGCGTTC	-4.60084	0.0852221	Resistant (coculture)			GV014_AATGGCTCAGGCGTTC	-4.60084	0.0852221	S		0.119584	Resistant (coculture)	0.164594	Resistant (coculture)			0.166279	Resistant (coculture)				0.22689	Resistant (coculture)
GV014_AATGGCTCATCCTGTC	-5.99728	0.245929	Resistant (coculture)			GV014_AATGGCTCATCCTGTC	-5.99728	0.245929	S		0.13747	Resistant (coculture)	0.11508	Resistant (coculture)			0.0848484	Resistant (coculture)				0.171322	Resistant (coculture)
GV014_AATGGCTGTCCAACGC	-1.1626	3.83894	Resistant (coculture)			GV014_AATGGCTGTCCAACGC	-1.1626	3.83894	G1		-0.0160091	Resistant (coculture)	0.037565	Resistant (coculture)			-0.0414442	Resistant (coculture)				0.0416136	Resistant (coculture)
GV014_AATGGCTTCCGATCTC	-2.91142	-5.11079	Resistant (coculture)			GV014_AATGGCTTCCGATCTC	-2.91142	-5.11079	G2M		0.128233	Resistant (coculture)	0.0897703	Resistant (coculture)			-0.0208715	Resistant (coculture)				0.0304207	Resistant (coculture)
GV014_AATGGCTTCGCGAAGA	0.899827	-2.82329	Sensitive (coculture)			GV014_AATGGCTTCGCGAAGA	0.899827	-2.82329	S		0.100545	Sensitive (coculture)	0.0960689	Sensitive (coculture)			0.154099	Sensitive (coculture)				0.208132	Sensitive (coculture)
GV014_AATTCCTAGCCTTTCC	0.876096	3.03496	Resistant (coculture)			GV014_AATTCCTAGCCTTTCC	0.876096	3.03496	G2M		-0.00382724	Resistant (coculture)	0.0130515	Resistant (coculture)			-0.064748	Resistant (coculture)				-0.0434892	Resistant (coculture)
GV014_AATTCCTAGTTAGTAG	-2.52428	0.561626	Resistant (coculture)			GV014_AATTCCTAGTTAGTAG	-2.52428	0.561626	G1		0.0662958	Resistant (coculture)	0.0567114	Resistant (coculture)			0.107956	Resistant (coculture)				0.138424	Resistant (coculture)
GV014_AATTCCTCACTTGAGT	-3.122	-4.78955	Resistant (coculture)			GV014_AATTCCTCACTTGAGT	-3.122	-4.78955	G2M		0.102296	Resistant (coculture)	0.128493	Resistant (coculture)			0.0907431	Resistant (coculture)				0.150783	Resistant (coculture)
GV014_AATTCCTCACTTGTGA	-1.23321	-0.256156	Resistant (coculture)			GV014_AATTCCTCACTTGTGA	-1.23321	-0.256156	G1		0.0926708	Resistant (coculture)	0.077196	Resistant (coculture)			0.114198	Resistant (coculture)				0.10216	Resistant (coculture)
GV014_AATTCCTCATCAGTGT	1.62092	2.9547	Resistant (coculture)			GV014_AATTCCTCATCAGTGT	1.62092	2.9547	G1		0.0232309	Resistant (coculture)	-0.00487098	Resistant (coculture)			0.0786807	Resistant (coculture)				0.0137199	Resistant (coculture)
GV014_AATTCCTGTACAAACA	2.52737	-2.86993	Sensitive (coculture)			GV014_AATTCCTGTACAAACA	2.52737	-2.86993	G2M		0.0608179	Sensitive (coculture)	0.0884633	Sensitive (coculture)			0.0813917	Sensitive (coculture)				0.145333	Sensitive (coculture)
GV014_AATTCCTGTATGAGCG	-1.74986	-3.48014	Resistant (coculture)			GV014_AATTCCTGTATGAGCG	-1.74986	-3.48014	G2M		0.111478	Resistant (coculture)	0.115344	Resistant (coculture)			0.176615	Resistant (coculture)				0.10639	Resistant (coculture)
GV014_AATTCCTGTCATCAGT	1.09395	0.68824	Resistant (coculture)			GV014_AATTCCTGTCATCAGT	1.09395	0.68824	G2M		0.0560808	Resistant (coculture)	0.0687367	Resistant (coculture)			0.155604	Resistant (coculture)				0.0819146	Resistant (coculture)
GV014_AATTCCTGTCCGACGT	0.299269	3.72718	Resistant (coculture)			GV014_AATTCCTGTCCGACGT	0.299269	3.72718	G1		-0.0246424	Resistant (coculture)	0.00426031	Resistant (coculture)			0.0458272	Resistant (coculture)				-0.0120287	Resistant (coculture)
GV014_AATTCCTGTCGTCAGC	-3.39086	-1.46315	Resistant (coculture)			GV014_AATTCCTGTCGTCAGC	-3.39086	-1.46315	G2M		0.0661385	Resistant (coculture)	0.0682028	Resistant (coculture)			0.106357	Resistant (coculture)				0.097218	Resistant (coculture)
GV014_AATTCCTGTCTTTCAT	-3.1668	-4.55393	Resistant (coculture)			GV014_AATTCCTGTCTTTCAT	-3.1668	-4.55393	G2M		0.0979323	Resistant (coculture)	0.120411	Resistant (coculture)			0.0821594	Resistant (coculture)				0.0876159	Resistant (coculture)
GV014_AATTCCTGTTGCTTGA	-0.302159	1.29627	Resistant (coculture)			GV014_AATTCCTGTTGCTTGA	-0.302159	1.29627	G1		-0.00888044	Resistant (coculture)	0.00387802	Resistant (coculture)			0.0126746	Resistant (coculture)				-0.0823153	Resistant (coculture)
GV014_AATTCCTTCACCCTGT	-0.569569	-5.06093	Sensitive (coculture)			GV014_AATTCCTTCACCCTGT	-0.569569	-5.06093	G2M		0.116616	Sensitive (coculture)	0.0980963	Sensitive (coculture)			0.141219	Sensitive (coculture)				0.12745	Sensitive (coculture)
GV014_AATTCCTTCCCTTCCC	-1.42372	5.2651	Resistant (coculture)			GV014_AATTCCTTCCCTTCCC	-1.42372	5.2651	G1		0.0596166	Resistant (coculture)	0.025776	Resistant (coculture)			0.0960117	Resistant (coculture)				0.0688084	Resistant (coculture)
GV014_AATTCCTTCTAATTCC	-2.29939	-3.53706	Resistant (coculture)			GV014_AATTCCTTCTAATTCC	-2.29939	-3.53706	G2M		0.0987697	Resistant (coculture)	0.100863	Resistant (coculture)			0.155457	Resistant (coculture)				0.120852	Resistant (coculture)
GV014_AATTTCCAGATGGCAC	-3.85946	-4.48306	Resistant (coculture)			GV014_AATTTCCAGATGGCAC	-3.85946	-4.48306	G2M		0.120492	Resistant (coculture)	0.141658	Resistant (coculture)			0.157605	Resistant (coculture)				0.150736	Resistant (coculture)
GV014_AATTTCCAGCCATGCC	0.603489	4.37857	Resistant (coculture)			GV014_AATTTCCAGCCATGCC	0.603489	4.37857	G1		-0.0574229	Resistant (coculture)	-0.0573203	Resistant (coculture)			0.0940618	Resistant (coculture)				-0.028172	Resistant (coculture)
GV014_AATTTCCCACGGATCC	-1.86354	-2.86845	Resistant (coculture)			GV014_AATTTCCCACGGATCC	-1.86354	-2.86845	G2M		0.089138	Resistant (coculture)	0.097179	Resistant (coculture)			0.140008	Resistant (coculture)				0.071866	Resistant (coculture)
GV014_AATTTCCCACGGGTAA	-0.308917	4.79688	Resistant (coculture)			GV014_AATTTCCCACGGGTAA	-0.308917	4.79688	S		-0.0122074	Resistant (coculture)	0.0372118	Resistant (coculture)			-0.106652	Resistant (coculture)				0.0744868	Resistant (coculture)
GV014_AATTTCCGTACTGCCG	-1.93301	3.89355	Resistant (coculture)			GV014_AATTTCCGTACTGCCG	-1.93301	3.89355	G1		0.0180579	Resistant (coculture)	0.0572965	Resistant (coculture)			0.0332151	Resistant (coculture)				0.0301665	Resistant (coculture)
GV014_AATTTCCGTCCTACAA	-5.12943	0.999307	Resistant (coculture)			GV014_AATTTCCGTCCTACAA	-5.12943	0.999307	S		0.0531231	Resistant (coculture)	0.0649802	Resistant (coculture)			-0.00446107	Resistant (coculture)				0.0726993	Resistant (coculture)
GV014_AATTTCCGTGCAGATG	-3.38454	-1.87797	Resistant (coculture)			GV014_AATTTCCGTGCAGATG	-3.38454	-1.87797	G2M		0.096599	Resistant (coculture)	0.109301	Resistant (coculture)			0.220436	Resistant (coculture)				0.182945	Resistant (coculture)
GV014_AATTTCCGTGTCACAT	-0.191781	-0.565771	Resistant (coculture)			GV014_AATTTCCGTGTCACAT	-0.191781	-0.565771	G1		0.00439356	Resistant (coculture)	0.0261108	Resistant (coculture)			0.132082	Resistant (coculture)				0.0508228	Resistant (coculture)
GV014_AATTTCCGTTCAAAGA	1.31582	4.86619	Resistant (coculture)			GV014_AATTTCCGTTCAAAGA	1.31582	4.86619	G2M		0.0580121	Resistant (coculture)	0.0269963	Resistant (coculture)			0.111972	Resistant (coculture)				0.0283663	Resistant (coculture)
GV014_AATTTCCGTTCGGACC	3.65868	2.28906	Sensitive (coculture)			GV014_AATTTCCGTTCGGACC	3.65868	2.28906	G1		-0.00942051	Sensitive (coculture)	0.0487495	Sensitive (coculture)			0.135479	Sensitive (coculture)				0.0440268	Sensitive (coculture)
GV014_AATTTCCTCCCTCAAC	-2.06055	-4.83822	Resistant (coculture)			GV014_AATTTCCTCCCTCAAC	-2.06055	-4.83822	G2M		0.0820276	Resistant (coculture)	0.0773772	Resistant (coculture)			0.195673	Resistant (coculture)				0.107338	Resistant (coculture)
GV014_ACAAAGAAGTATTAGG	-2.3803	2.49386	Resistant (coculture)			GV014_ACAAAGAAGTATTAGG	-2.3803	2.49386	G1		0.0985164	Resistant (coculture)	0.0713218	Resistant (coculture)			0.138686	Resistant (coculture)				0.120486	Resistant (coculture)
GV014_ACAAAGACATGGGTTT	-2.65615	3.66697	Resistant (coculture)			GV014_ACAAAGACATGGGTTT	-2.65615	3.66697	G2M		0.0339971	Resistant (coculture)	0.053879	Resistant (coculture)			0.0731254	Resistant (coculture)				0.0845979	Resistant (coculture)
GV014_ACAAAGAGTAACGATA	-1.63319	2.21056	Resistant (coculture)			GV014_ACAAAGAGTAACGATA	-1.63319	2.21056	G1		0.0608802	Resistant (coculture)	0.0365431	Resistant (coculture)			0.114001	Resistant (coculture)				0.0931467	Resistant (coculture)
GV014_ACAAAGAGTATGAGCG	-1.98532	-1.7107	Resistant (coculture)			GV014_ACAAAGAGTATGAGCG	-1.98532	-1.7107	G2M		0.118382	Resistant (coculture)	0.127608	Resistant (coculture)			0.0931143	Resistant (coculture)				0.186372	Resistant (coculture)
GV014_ACAAAGATCAACGAGG	-2.9928	-3.76177	Resistant (coculture)			GV014_ACAAAGATCAACGAGG	-2.9928	-3.76177	G2M		0.150306	Resistant (coculture)	0.108191	Resistant (coculture)			0.088781	Resistant (coculture)				0.126261	Resistant (coculture)
GV014_ACAACCAAGTCATCCA	0.411084	2.19553	Resistant (coculture)			GV014_ACAACCAAGTCATCCA	0.411084	2.19553	G1		0.0109382	Resistant (coculture)	-0.0261008	Resistant (coculture)			0.109788	Resistant (coculture)				-0.0355345	Resistant (coculture)
GV014_ACAACCACAAATAGCA	2.08338	-0.171152	Sensitive (coculture)			GV014_ACAACCACAAATAGCA	2.08338	-0.171152	G1		0.0357411	Sensitive (coculture)	-0.0255786	Sensitive (coculture)			-0.0467109	Sensitive (coculture)				-0.0318446	Sensitive (coculture)
GV014_ACAACCACAAGTCCCG	-0.222931	-4.81599	Sensitive (coculture)			GV014_ACAACCACAAGTCCCG	-0.222931	-4.81599	G2M		0.11178	Sensitive (coculture)	0.0966845	Sensitive (coculture)			0.240621	Sensitive (coculture)				0.11572	Sensitive (coculture)
GV014_ACAACCACATGTGGTT	3.0229	-0.481998	Sensitive (coculture)			GV014_ACAACCACATGTGGTT	3.0229	-0.481998	G1		0.00923016	Sensitive (coculture)	-0.0209016	Sensitive (coculture)			-0.0748256	Sensitive (coculture)				-0.0293499	Sensitive (coculture)
GV014_ACAACCAGTGTTGATC	-2.87308	3.1306	Resistant (coculture)			GV014_ACAACCAGTGTTGATC	-2.87308	3.1306	S		0.0460909	Resistant (coculture)	0.0537187	Resistant (coculture)			0.0702923	Resistant (coculture)				0.0632237	Resistant (coculture)
GV014_ACAACCAGTTTCTTAC	1.32106	3.52907	Resistant (coculture)			GV014_ACAACCAGTTTCTTAC	1.32106	3.52907	G1		0.0222269	Resistant (coculture)	0.0186143	Resistant (coculture)			-0.0898891	Resistant (coculture)				0.0245148	Resistant (coculture)
GV014_ACAACCATCCTGGTCT	-1.06494	5.71627	Resistant (coculture)			GV014_ACAACCATCCTGGTCT	-1.06494	5.71627	G1		0.0421133	Resistant (coculture)	0.0290852	Resistant (coculture)			0.219968	Resistant (coculture)				0.0478077	Resistant (coculture)
GV014_ACAACCATCTACTATC	-5.00559	-0.297991	Resistant (coculture)			GV014_ACAACCATCTACTATC	-5.00559	-0.297991	S		0.0454286	Resistant (coculture)	0.0940971	Resistant (coculture)			0.11665	Resistant (coculture)				0.142873	Resistant (coculture)
GV014_ACAACCATCTCAGGCG	-4.55711	-0.76674	Resistant (coculture)			GV014_ACAACCATCTCAGGCG	-4.55711	-0.76674	S		0.0473606	Resistant (coculture)	0.12857	Resistant (coculture)			0.117325	Resistant (coculture)				0.122526	Resistant (coculture)
GV014_ACAAGCTAGAGTGTGC	-1.61187	3.42425	Resistant (coculture)			GV014_ACAAGCTAGAGTGTGC	-1.61187	3.42425	G1		0.0554328	Resistant (coculture)	0.0389543	Resistant (coculture)			0.108945	Resistant (coculture)				0.0364431	Resistant (coculture)
GV014_ACAAGCTCACGTAACT	0.12397	-3.46994	Sensitive (coculture)			GV014_ACAAGCTCACGTAACT	0.12397	-3.46994	G2M		0.124824	Sensitive (coculture)	0.104269	Sensitive (coculture)			0.120984	Sensitive (coculture)				0.15742	Sensitive (coculture)
GV014_ACAAGCTCAGAGCCCT	0.670009	-3.35195	Sensitive (coculture)			GV014_ACAAGCTCAGAGCCCT	0.670009	-3.35195	S		0.128346	Sensitive (coculture)	0.112826	Sensitive (coculture)			0.0642311	Sensitive (coculture)				0.137482	Sensitive (coculture)
GV014_ACAAGCTGTACGAGTG	0.0961613	2.21314	Resistant (coculture)			GV014_ACAAGCTGTACGAGTG	0.0961613	2.21314	G1		0.00420588	Resistant (coculture)	0.0535446	Resistant (coculture)			0.0245369	Resistant (coculture)				0.0391446	Resistant (coculture)
GV014_ACAAGCTGTTCAGGTT	-0.543768	5.20722	Resistant (coculture)			GV014_ACAAGCTGTTCAGGTT	-0.543768	5.20722	G1		0.0072912	Resistant (coculture)	0.0601767	Resistant (coculture)			0.0913472	Resistant (coculture)				0.0840014	Resistant (coculture)
GV014_ACAAGCTTCCTTGACC	3.07927	-0.913229	Sensitive (coculture)			GV014_ACAAGCTTCCTTGACC	3.07927	-0.913229	G1		0.0370112	Sensitive (coculture)	0.032779	Sensitive (coculture)			-0.0392206	Sensitive (coculture)				0.0245255	Sensitive (coculture)
GV014_ACAAGCTTCGCTTTAT	-3.63368	-0.51049	Resistant (coculture)			GV014_ACAAGCTTCGCTTTAT	-3.63368	-0.51049	S		0.0820291	Resistant (coculture)	0.12433	Resistant (coculture)			-0.0135302	Resistant (coculture)				0.163954	Resistant (coculture)
GV014_ACACAGTAGAAACCAT	4.57835	-1.00911	Sensitive (coculture)			GV014_ACACAGTAGAAACCAT	4.57835	-1.00911	G1		0.0599792	Sensitive (coculture)	-0.0165522	Sensitive (coculture)			0.0731576	Sensitive (coculture)				-0.0431517	Sensitive (coculture)
GV014_ACACAGTAGGCTTTCA	-4.65137	1.86959	Resistant (coculture)			GV014_ACACAGTAGGCTTTCA	-4.65137	1.86959	S		0.0802217	Resistant (coculture)	0.0525207	Resistant (coculture)			-0.0030334	Resistant (coculture)				0.106957	Resistant (coculture)
GV014_ACACAGTCATTACTCT	3.2373	-1.01028	Sensitive (coculture)			GV014_ACACAGTCATTACTCT	3.2373	-1.01028	G1		0.0216473	Sensitive (coculture)	0.0301959	Sensitive (coculture)			0.0676141	Sensitive (coculture)				0.0309385	Sensitive (coculture)
GV014_ACACAGTTCCAAATGC	-0.566877	4.84015	Resistant (coculture)			GV014_ACACAGTTCCAAATGC	-0.566877	4.84015	G1		0.050086	Resistant (coculture)	0.0477054	Resistant (coculture)			-0.00794205	Resistant (coculture)				0.0401905	Resistant (coculture)
GV014_ACACAGTTCTGTAACG	-3.43416	-3.28548	Resistant (coculture)			GV014_ACACAGTTCTGTAACG	-3.43416	-3.28548	G2M		0.115061	Resistant (coculture)	0.126032	Resistant (coculture)			0.238756	Resistant (coculture)				0.156273	Resistant (coculture)
GV014_ACACCAAAGCATGTTC	-3.45194	-4.79636	Resistant (coculture)			GV014_ACACCAAAGCATGTTC	-3.45194	-4.79636	G2M		0.0903388	Resistant (coculture)	0.101161	Resistant (coculture)			0.0958319	Resistant (coculture)				0.141506	Resistant (coculture)
GV014_ACACCAAAGCCTCCAG	4.64855	-1.1745	Sensitive (coculture)			GV014_ACACCAAAGCCTCCAG	4.64855	-1.1745	G1		0.0530033	Sensitive (coculture)	0.0530226	Sensitive (coculture)			0.0150071	Sensitive (coculture)				0.0506809	Sensitive (coculture)
GV014_ACACCAACACACCTTC	0.0536746	4.27782	Resistant (coculture)			GV014_ACACCAACACACCTTC	0.0536746	4.27782	G2M		0.0228813	Resistant (coculture)	0.00639055	Resistant (coculture)			-0.10393	Resistant (coculture)				-0.0738911	Resistant (coculture)
GV014_ACACCAATCCGTTGAA	2.54413	-3.37981	Sensitive (coculture)			GV014_ACACCAATCCGTTGAA	2.54413	-3.37981	S		0.00468045	Sensitive (coculture)	0.0361715	Sensitive (coculture)			0.175597	Sensitive (coculture)				0.0565375	Sensitive (coculture)
GV014_ACACCAATCGGCAGTC	0.0322892	-0.28998	Resistant (coculture)			GV014_ACACCAATCGGCAGTC	0.0322892	-0.28998	S		0.0981507	Resistant (coculture)	0.126063	Resistant (coculture)			0.246223	Resistant (coculture)				0.148594	Resistant (coculture)
GV014_ACACCAATCTGGGTCG	-2.22984	3.52764	Resistant (coculture)			GV014_ACACCAATCTGGGTCG	-2.22984	3.52764	G2M		0.0425529	Resistant (coculture)	0.0603504	Resistant (coculture)			0.0242884	Resistant (coculture)				0.0522235	Resistant (coculture)
GV014_ACACCAATCTTAGTTC	-5.01574	-2.60798	Resistant (coculture)			GV014_ACACCAATCTTAGTTC	-5.01574	-2.60798	G2M		0.127402	Resistant (coculture)	0.109116	Resistant (coculture)			0.113546	Resistant (coculture)				0.142419	Resistant (coculture)
GV014_ACACGCGCAAATGGTA	-2.57323	-3.77229	Resistant (coculture)			GV014_ACACGCGCAAATGGTA	-2.57323	-3.77229	G2M		0.0782602	Resistant (coculture)	0.127002	Resistant (coculture)			0.0743545	Resistant (coculture)				0.139466	Resistant (coculture)
GV014_ACACGCGCAATGAAAC	-3.74534	-1.40859	Resistant (coculture)			GV014_ACACGCGCAATGAAAC	-3.74534	-1.40859	S		0.082863	Resistant (coculture)	0.0600902	Resistant (coculture)			0.177946	Resistant (coculture)				0.14272	Resistant (coculture)
GV014_ACACGCGGTATGTCCA	0.235794	3.80135	Resistant (coculture)			GV014_ACACGCGGTATGTCCA	0.235794	3.80135	G1		-0.0127255	Resistant (coculture)	0.019099	Resistant (coculture)			-0.118204	Resistant (coculture)				-0.0346772	Resistant (coculture)
GV014_ACACGCGGTGCAGGAT	-1.13728	2.21784	Resistant (coculture)			GV014_ACACGCGGTGCAGGAT	-1.13728	2.21784	S		0.0722604	Resistant (coculture)	0.0832783	Resistant (coculture)			0.153959	Resistant (coculture)				0.141597	Resistant (coculture)
GV014_ACACTGAAGGACTTCT	-2.03627	-4.70468	Sensitive (coculture)			GV014_ACACTGAAGGACTTCT	-2.03627	-4.70468	G2M		0.160506	Sensitive (coculture)	0.0952111	Sensitive (coculture)			0.22069	Sensitive (coculture)				0.132597	Sensitive (coculture)
GV014_ACACTGAAGTCATACC	4.04653	-0.393928	Sensitive (coculture)			GV014_ACACTGAAGTCATACC	4.04653	-0.393928	G1		-0.0175904	Sensitive (coculture)	0.00482639	Sensitive (coculture)			0.027674	Sensitive (coculture)				-0.089582	Sensitive (coculture)
GV014_ACACTGACACAGTATC	-0.451206	-5.00124	Sensitive (coculture)			GV014_ACACTGACACAGTATC	-0.451206	-5.00124	G2M		0.172811	Sensitive (coculture)	0.116043	Sensitive (coculture)			0.0610781	Sensitive (coculture)				0.0945099	Sensitive (coculture)
GV014_ACACTGACACTCCCTA	-4.92791	-3.14835	Resistant (coculture)			GV014_ACACTGACACTCCCTA	-4.92791	-3.14835	G2M		0.144523	Resistant (coculture)	0.120823	Resistant (coculture)			0.0204066	Resistant (coculture)				0.174794	Resistant (coculture)
GV014_ACACTGACACTCTCGT	0.762715	2.83554	Resistant (coculture)			GV014_ACACTGACACTCTCGT	0.762715	2.83554	G1		0.00652739	Resistant (coculture)	-0.000726661	Resistant (coculture)			0.136663	Resistant (coculture)				0.0199565	Resistant (coculture)
GV014_ACACTGACAGCTGAAG	-0.483726	3.62771	Resistant (coculture)			GV014_ACACTGACAGCTGAAG	-0.483726	3.62771	G1		-0.0145344	Resistant (coculture)	0.0182148	Resistant (coculture)			0.0350133	Resistant (coculture)				0.00381991	Resistant (coculture)
GV014_ACACTGACAGTGACCC	-4.75726	-1.35835	Resistant (coculture)			GV014_ACACTGACAGTGACCC	-4.75726	-1.35835	S		0.103498	Resistant (coculture)	0.126708	Resistant (coculture)			0.172721	Resistant (coculture)				0.206788	Resistant (coculture)
GV014_ACACTGAGTCACAGAG	-0.88919	-1.01811	Resistant (coculture)			GV014_ACACTGAGTCACAGAG	-0.88919	-1.01811	G1		0.10091	Resistant (coculture)	0.114947	Resistant (coculture)			0.178097	Resistant (coculture)				0.131526	Resistant (coculture)
GV014_ACACTGAGTCGTAATC	-2.00441	4.43209	Resistant (coculture)			GV014_ACACTGAGTCGTAATC	-2.00441	4.43209	G1		0.0241733	Resistant (coculture)	0.0464519	Resistant (coculture)			0.0889846	Resistant (coculture)				0.0971835	Resistant (coculture)
GV014_ACACTGAGTTGCTCGG	-1.66999	-4.15552	Resistant (coculture)			GV014_ACACTGAGTTGCTCGG	-1.66999	-4.15552	G2M		0.12459	Resistant (coculture)	0.149662	Resistant (coculture)			0.131924	Resistant (coculture)				0.171309	Resistant (coculture)
GV014_ACACTGAGTTGGGACA	3.63191	-0.818876	Sensitive (coculture)			GV014_ACACTGAGTTGGGACA	3.63191	-0.818876	G1		0.0251188	Sensitive (coculture)	0.0726734	Sensitive (coculture)			0.0109458	Sensitive (coculture)				0.0317911	Sensitive (coculture)
GV014_ACACTGATCACCTTAT	-0.187535	1.87251	Resistant (coculture)			GV014_ACACTGATCACCTTAT	-0.187535	1.87251	G1		0.000350826	Resistant (coculture)	-0.00716461	Resistant (coculture)			-0.0276067	Resistant (coculture)				-0.0253921	Resistant (coculture)
GV014_ACACTGATCACTTCTA	-0.191127	4.17268	Resistant (coculture)			GV014_ACACTGATCACTTCTA	-0.191127	4.17268	G1		-0.0127137	Resistant (coculture)	0.011111	Resistant (coculture)			-0.0547012	Resistant (coculture)				-0.0200345	Resistant (coculture)
GV014_ACACTGATCTCGTCAC	0.764003	3.92286	Resistant (coculture)			GV014_ACACTGATCTCGTCAC	0.764003	3.92286	G1		0.0450508	Resistant (coculture)	0.0194545	Resistant (coculture)			0.125407	Resistant (coculture)				-0.0384061	Resistant (coculture)
GV014_ACAGAAAAGATCCTAC	1.04183	3.7202	Resistant (coculture)			GV014_ACAGAAAAGATCCTAC	1.04183	3.7202	G1		-0.00298467	Resistant (coculture)	-0.0077327	Resistant (coculture)			0.0278258	Resistant (coculture)				-0.0405263	Resistant (coculture)
GV014_ACAGAAACATATCGGT	1.03904	-3.21057	Sensitive (coculture)			GV014_ACAGAAACATATCGGT	1.03904	-3.21057	S		0.100107	Sensitive (coculture)	0.0830335	Sensitive (coculture)			0.0411349	Sensitive (coculture)				0.113138	Sensitive (coculture)
GV014_ACAGAAAGTTACCTGA	2.26064	4.191	Resistant (coculture)			GV014_ACAGAAAGTTACCTGA	2.26064	4.191	G1		0.0522087	Resistant (coculture)	0.0694852	Resistant (coculture)			0.0256652	Resistant (coculture)				0.0806601	Resistant (coculture)
GV014_ACAGAAATCAGAGTTC	-1.90844	3.31016	Resistant (coculture)			GV014_ACAGAAATCAGAGTTC	-1.90844	3.31016	G1		0.0857908	Resistant (coculture)	0.0949055	Resistant (coculture)			0.0127092	Resistant (coculture)				0.145997	Resistant (coculture)
GV014_ACAGAAATCATATGGC	0.792469	3.15225	Resistant (coculture)			GV014_ACAGAAATCATATGGC	0.792469	3.15225	G1		0.0137773	Resistant (coculture)	0.0354839	Resistant (coculture)			0.0437141	Resistant (coculture)				0.0319429	Resistant (coculture)
GV014_ACAGAAATCTAGCATG	-3.50439	-4.61472	Resistant (coculture)			GV014_ACAGAAATCTAGCATG	-3.50439	-4.61472	G2M		0.121345	Resistant (coculture)	0.101437	Resistant (coculture)			0.198682	Resistant (coculture)				0.0800913	Resistant (coculture)
GV014_ACAGCCGAGACGGATC	2.73131	3.12456	Resistant (coculture)			GV014_ACAGCCGAGACGGATC	2.73131	3.12456	G1		0.0519426	Resistant (coculture)	0.0637128	Resistant (coculture)			0.109841	Resistant (coculture)				0.0617088	Resistant (coculture)
GV014_ACAGCCGAGATAGTGT	3.09296	-2.42269	Sensitive (coculture)			GV014_ACAGCCGAGATAGTGT	3.09296	-2.42269	S		0.028459	Sensitive (coculture)	0.073247	Sensitive (coculture)			0.0204088	Sensitive (coculture)				0.108405	Sensitive (coculture)
GV014_ACAGCCGAGCGCCGTT	3.52201	-1.60398	Sensitive (coculture)			GV014_ACAGCCGAGCGCCGTT	3.52201	-1.60398	G1		0.103508	Sensitive (coculture)	0.104453	Sensitive (coculture)			0.139735	Sensitive (coculture)				0.173027	Sensitive (coculture)
GV014_ACAGCCGAGGACAACC	-1.63407	2.54563	Resistant (coculture)			GV014_ACAGCCGAGGACAACC	-1.63407	2.54563	G2M		0.00369633	Resistant (coculture)	0.0489459	Resistant (coculture)			0.0726387	Resistant (coculture)				0.0211879	Resistant (coculture)
GV014_ACAGCCGAGGATACGC	-0.270459	3.97395	Resistant (coculture)			GV014_ACAGCCGAGGATACGC	-0.270459	3.97395	G1		-0.0165619	Resistant (coculture)	-0.000698266	Resistant (coculture)			-0.0505375	Resistant (coculture)				0.0150875	Resistant (coculture)
GV014_ACAGCCGCAAGAGAGA	4.54199	-0.929805	Sensitive (coculture)			GV014_ACAGCCGCAAGAGAGA	4.54199	-0.929805	G1		-0.00329644	Sensitive (coculture)	0.00807948	Sensitive (coculture)			0.0821407	Sensitive (coculture)				0.0136232	Sensitive (coculture)
GV014_ACAGCCGGTTCAGCTA	-5.75628	0.558907	Resistant (coculture)			GV014_ACAGCCGGTTCAGCTA	-5.75628	0.558907	S		0.0333821	Resistant (coculture)	0.0921329	Resistant (coculture)			0.0864375	Resistant (coculture)				0.128673	Resistant (coculture)
GV014_ACAGCCGTCGTTCCTG	0.866589	1.49202	Resistant (coculture)			GV014_ACAGCCGTCGTTCCTG	0.866589	1.49202	G1		0.0129912	Resistant (coculture)	0.0375538	Resistant (coculture)			-0.116686	Resistant (coculture)				0.00345665	Resistant (coculture)
GV014_ACAGCCGTCTGCATGA	2.79852	0.41772	Resistant (coculture)			GV014_ACAGCCGTCTGCATGA	2.79852	0.41772	G1		0.0176464	Resistant (coculture)	-0.0112166	Resistant (coculture)			0.100608	Resistant (coculture)				-0.0513786	Resistant (coculture)
GV014_ACAGGGAAGAGTGACC	0.886792	3.16421	Resistant (coculture)			GV014_ACAGGGAAGAGTGACC	0.886792	3.16421	G1		0.00274969	Resistant (coculture)	0.013618	Resistant (coculture)			-0.00504533	Resistant (coculture)				0.039819	Resistant (coculture)
GV014_ACAGGGAAGTAGCCAG	-1.84915	-4.02735	Resistant (coculture)			GV014_ACAGGGAAGTAGCCAG	-1.84915	-4.02735	G2M		0.154353	Resistant (coculture)	0.15057	Resistant (coculture)			0.167904	Resistant (coculture)				0.143577	Resistant (coculture)
GV014_ACAGGGAAGTCTGCGC	0.740244	2.13622	Resistant (coculture)			GV014_ACAGGGAAGTCTGCGC	0.740244	2.13622	G1		-0.00679527	Resistant (coculture)	0.0469338	Resistant (coculture)			0.0905731	Resistant (coculture)				0.0760872	Resistant (coculture)
GV014_ACAGGGACAGATACCT	-0.953097	5.20123	Resistant (coculture)			GV014_ACAGGGACAGATACCT	-0.953097	5.20123	G1		-0.0205166	Resistant (coculture)	0.0210247	Resistant (coculture)			0.0736712	Resistant (coculture)				0.0665897	Resistant (coculture)
GV014_ACAGGGAGTATCGATC	0.844226	1.54796	Sensitive (coculture)			GV014_ACAGGGAGTATCGATC	0.844226	1.54796	G1		0.0809868	Sensitive (coculture)	0.0521912	Sensitive (coculture)			0.0778998	Sensitive (coculture)				0.0254935	Sensitive (coculture)
GV014_ACAGGGAGTTGGGATG	-3.52801	-3.53905	Resistant (coculture)			GV014_ACAGGGAGTTGGGATG	-3.52801	-3.53905	G2M		0.131831	Resistant (coculture)	0.130178	Resistant (coculture)			0.119285	Resistant (coculture)				0.113969	Resistant (coculture)
GV014_ACAGGGATCACCTCGT	5.40769	0.0911468	Sensitive (coculture)			GV014_ACAGGGATCACCTCGT	5.40769	0.0911468	G1		0.0309433	Sensitive (coculture)	0.0096018	Sensitive (coculture)			0.054334	Sensitive (coculture)				0.016887	Sensitive (coculture)
GV014_ACAGGGATCCATAGAC	4.2257	-2.00159	Resistant (coculture)			GV014_ACAGGGATCCATAGAC	4.2257	-2.00159	G2M		0.0291205	Resistant (coculture)	-0.0204457	Resistant (coculture)			-0.0462809	Resistant (coculture)				-0.00733001	Resistant (coculture)
GV014_ACAGGGATCCTGTACC	0.81519	1.50663	Resistant (coculture)			GV014_ACAGGGATCCTGTACC	0.81519	1.50663	G1		0.0138357	Resistant (coculture)	0.0347818	Resistant (coculture)			0.107161	Resistant (coculture)				0.0264972	Resistant (coculture)
GV014_ACAGGGATCGACCATA	-4.8846	-1.35156	Resistant (coculture)			GV014_ACAGGGATCGACCATA	-4.8846	-1.35156	S		0.121996	Resistant (coculture)	0.13156	Resistant (coculture)			0.0754266	Resistant (coculture)				0.197533	Resistant (coculture)
GV014_ACAGGGATCGAGGCAA	-4.58134	-2.62725	Resistant (coculture)			GV014_ACAGGGATCGAGGCAA	-4.58134	-2.62725	G2M		0.0704153	Resistant (coculture)	0.0971003	Resistant (coculture)			0.105976	Resistant (coculture)				0.143196	Resistant (coculture)
GV014_ACATCCCGTAGACAGC	-5.91124	-0.60967	Resistant (coculture)			GV014_ACATCCCGTAGACAGC	-5.91124	-0.60967	S		0.100642	Resistant (coculture)	0.141262	Resistant (coculture)			0.0424086	Resistant (coculture)				0.189795	Resistant (coculture)
GV014_ACATCCCGTCTAATCG	0.825496	5.1995	Resistant (coculture)			GV014_ACATCCCGTCTAATCG	0.825496	5.1995	G1		0.0780298	Resistant (coculture)	0.0231302	Resistant (coculture)			0.2044	Resistant (coculture)				0.0346902	Resistant (coculture)
GV014_ACATCCCTCAAGGAGC	-0.24414	2.44601	Resistant (coculture)			GV014_ACATCCCTCAAGGAGC	-0.24414	2.44601	G1		0.0205067	Resistant (coculture)	0.0156306	Resistant (coculture)			0.101249	Resistant (coculture)				0.0209223	Resistant (coculture)
GV014_ACATCCCTCATGGCCG	3.03557	-1.55827	Sensitive (coculture)			GV014_ACATCCCTCATGGCCG	3.03557	-1.55827	S		0.0600223	Sensitive (coculture)	0.0584096	Sensitive (coculture)			0.148744	Sensitive (coculture)				0.0433831	Sensitive (coculture)
GV014_ACATCCCTCCTTCTAA	3.68624	-0.276867	Sensitive (coculture)			GV014_ACATCCCTCCTTCTAA	3.68624	-0.276867	G1		-0.0236988	Sensitive (coculture)	-0.0132923	Sensitive (coculture)			-0.176326	Sensitive (coculture)				-0.0438862	Sensitive (coculture)
GV014_ACATCCCTCGGTTAGT	-5.27784	0.296334	Resistant (coculture)			GV014_ACATCCCTCGGTTAGT	-5.27784	0.296334	S		0.0844771	Resistant (coculture)	0.115382	Resistant (coculture)			-0.0209043	Resistant (coculture)				0.142454	Resistant (coculture)
GV014_ACATCGAAGACGGATC	-4.74081	-0.858693	Resistant (coculture)			GV014_ACATCGAAGACGGATC	-4.74081	-0.858693	S		0.19437	Resistant (coculture)	0.177097	Resistant (coculture)			0.112335	Resistant (coculture)				0.221564	Resistant (coculture)
GV014_ACATCGAAGCGACTGA	-0.0593762	-0.778964	Resistant (coculture)			GV014_ACATCGAAGCGACTGA	-0.0593762	-0.778964	G1		0.0876508	Resistant (coculture)	0.115694	Resistant (coculture)			0.0301469	Resistant (coculture)				0.170611	Resistant (coculture)
GV014_ACATCGATCATAGACC	-2.44252	-4.53004	Resistant (coculture)			GV014_ACATCGATCATAGACC	-2.44252	-4.53004	G2M		0.0801384	Resistant (coculture)	0.0971055	Resistant (coculture)			0.167414	Resistant (coculture)				0.11713	Resistant (coculture)
GV014_ACATGCACAACGATTC	1.18109	1.48205	Resistant (coculture)			GV014_ACATGCACAACGATTC	1.18109	1.48205	G1		0.0233685	Resistant (coculture)	0.00772674	Resistant (coculture)			0.0349919	Resistant (coculture)				0.0144214	Resistant (coculture)
GV014_ACATGCACAGCCGGTT	4.08125	-1.02716	Sensitive (coculture)			GV014_ACATGCACAGCCGGTT	4.08125	-1.02716	G1		-0.00319754	Sensitive (coculture)	-0.00408252	Sensitive (coculture)			0.0290672	Sensitive (coculture)				-0.00880908	Sensitive (coculture)
GV014_ACATGCACATATACCG	3.69514	-0.598876	Sensitive (coculture)			GV014_ACATGCACATATACCG	3.69514	-0.598876	G1		-0.0101249	Sensitive (coculture)	-0.0412736	Sensitive (coculture)			-0.160287	Sensitive (coculture)				-0.108404	Sensitive (coculture)
GV014_ACATGCACATGACCCG	-1.97956	-2.85801	Resistant (coculture)			GV014_ACATGCACATGACCCG	-1.97956	-2.85801	G2M		0.0723935	Resistant (coculture)	0.100966	Resistant (coculture)			0.253875	Resistant (coculture)				0.137825	Resistant (coculture)
GV014_ACATGCAGTACCTGTA	-2.07186	-3.2324	Resistant (coculture)			GV014_ACATGCAGTACCTGTA	-2.07186	-3.2324	G2M		0.113479	Resistant (coculture)	0.123246	Resistant (coculture)			0.208684	Resistant (coculture)				0.12456	Resistant (coculture)
GV014_ACATGCAGTCACAGAG	0.310871	1.45526	Resistant (coculture)			GV014_ACATGCAGTCACAGAG	0.310871	1.45526	G1		0.0190509	Resistant (coculture)	-0.011967	Resistant (coculture)			0.145716	Resistant (coculture)				0.00279217	Resistant (coculture)
GV014_ACATGCAGTTAAGAAC	-5.17212	-0.377863	Resistant (coculture)			GV014_ACATGCAGTTAAGAAC	-5.17212	-0.377863	S		0.075721	Resistant (coculture)	0.078669	Resistant (coculture)			0.126722	Resistant (coculture)				0.104785	Resistant (coculture)
GV014_ACATGCATCTAACGCA	-1.38979	5.36846	Resistant (coculture)			GV014_ACATGCATCTAACGCA	-1.38979	5.36846	S		0.0686927	Resistant (coculture)	0.0565417	Resistant (coculture)			0.0228432	Resistant (coculture)				0.105688	Resistant (coculture)
GV014_ACATGCATCTGCCTGT	2.0589	2.58745	Resistant (coculture)			GV014_ACATGCATCTGCCTGT	2.0589	2.58745	G1		0.0135541	Resistant (coculture)	0.000955246	Resistant (coculture)			0.0951217	Resistant (coculture)				-0.0180331	Resistant (coculture)
GV014_ACATGCATCTTAGCCC	-1.45367	5.64294	Resistant (coculture)			GV014_ACATGCATCTTAGCCC	-1.45367	5.64294	G1		0.0294048	Resistant (coculture)	0.0721544	Resistant (coculture)			0.0303837	Resistant (coculture)				0.0900501	Resistant (coculture)
GV014_ACATTTCAGCGATGAC	0.726855	-0.164406	Resistant (coculture)			GV014_ACATTTCAGCGATGAC	0.726855	-0.164406	G1		0.0980734	Resistant (coculture)	0.0653893	Resistant (coculture)			0.0226392	Resistant (coculture)				0.0702762	Resistant (coculture)
GV014_ACATTTCAGGGTTTCT	1.58422	-2.6951	Sensitive (coculture)			GV014_ACATTTCAGGGTTTCT	1.58422	-2.6951	S		0.095198	Sensitive (coculture)	0.0804752	Sensitive (coculture)			-0.0599496	Sensitive (coculture)				0.108164	Sensitive (coculture)
GV014_ACATTTCCAAGTGATA	0.106579	4.10488	Resistant (coculture)			GV014_ACATTTCCAAGTGATA	0.106579	4.10488	G1		0.034262	Resistant (coculture)	0.0361824	Resistant (coculture)			0.0827451	Resistant (coculture)				0.0171004	Resistant (coculture)
GV014_ACATTTCCACCATAAC	4.4237	-1.07485	Sensitive (coculture)			GV014_ACATTTCCACCATAAC	4.4237	-1.07485	G1		-0.0389936	Sensitive (coculture)	-0.0379739	Sensitive (coculture)			0.101134	Sensitive (coculture)				-0.0561835	Sensitive (coculture)
GV014_ACATTTCCAGACACCC	0.524567	2.97888	Resistant (coculture)			GV014_ACATTTCCAGACACCC	0.524567	2.97888	G1		0.00822942	Resistant (coculture)	0.00872167	Resistant (coculture)			0.0518453	Resistant (coculture)				-0.039938	Resistant (coculture)
GV014_ACATTTCCATACCGTA	-1.71284	-2.42874	Resistant (coculture)			GV014_ACATTTCCATACCGTA	-1.71284	-2.42874	G2M		0.138612	Resistant (coculture)	0.113631	Resistant (coculture)			0.239176	Resistant (coculture)				0.127397	Resistant (coculture)
GV014_ACATTTCGTACGTACT	-1.05483	5.00003	Resistant (coculture)			GV014_ACATTTCGTACGTACT	-1.05483	5.00003	G1		0.0456646	Resistant (coculture)	0.0800793	Resistant (coculture)			0.0691019	Resistant (coculture)				0.0639982	Resistant (coculture)
GV014_ACCAAACAGCTGCCAC	-5.29727	-0.27486	Resistant (coculture)			GV014_ACCAAACAGCTGCCAC	-5.29727	-0.27486	S		0.0652389	Resistant (coculture)	0.124151	Resistant (coculture)			-0.0525205	Resistant (coculture)				0.179713	Resistant (coculture)
GV014_ACCAAACCAAACACGG	-1.44131	-2.17816	Resistant (coculture)			GV014_ACCAAACCAAACACGG	-1.44131	-2.17816	G2M		0.0884626	Resistant (coculture)	0.0574435	Resistant (coculture)			0.0277523	Resistant (coculture)				0.0488784	Resistant (coculture)
GV014_ACCAAACCATTGACAC	-3.03525	-4.63425	Resistant (coculture)			GV014_ACCAAACCATTGACAC	-3.03525	-4.63425	G2M		0.126227	Resistant (coculture)	0.153172	Resistant (coculture)			0.113544	Resistant (coculture)				0.119693	Resistant (coculture)
GV014_ACCAAACGTAACACGG	5.09967	-0.356208	Resistant (coculture)			GV014_ACCAAACGTAACACGG	5.09967	-0.356208	G2M		-0.0101531	Resistant (coculture)	-0.0057985	Resistant (coculture)			-0.0501226	Resistant (coculture)				0.00525429	Resistant (coculture)
GV014_ACCAAACGTGCTCGTG	-0.872267	4.25133	Resistant (coculture)			GV014_ACCAAACGTGCTCGTG	-0.872267	4.25133	G1		0.0240034	Resistant (coculture)	0.0613202	Resistant (coculture)			0.158351	Resistant (coculture)				0.0848544	Resistant (coculture)
GV014_ACCAAACGTGTCTTCC	-4.94603	-3.08148	Resistant (coculture)			GV014_ACCAAACGTGTCTTCC	-4.94603	-3.08148	G2M		0.180408	Resistant (coculture)	0.124935	Resistant (coculture)			0.106983	Resistant (coculture)				0.14962	Resistant (coculture)
GV014_ACCAAACTCGCGTGAC	-2.92351	2.07632	Resistant (coculture)			GV014_ACCAAACTCGCGTGAC	-2.92351	2.07632	G1		0.063822	Resistant (coculture)	0.0733517	Resistant (coculture)			0.0191664	Resistant (coculture)				0.104998	Resistant (coculture)
GV014_ACCAAACTCTCTCCGA	0.404338	2.78005	Resistant (coculture)			GV014_ACCAAACTCTCTCCGA	0.404338	2.78005	G1		0.00146083	Resistant (coculture)	0.00881015	Resistant (coculture)			0.0742825	Resistant (coculture)				-0.0121634	Resistant (coculture)
GV014_ACCAACAAGAGAAGGT	0.905295	1.68816	Resistant (coculture)			GV014_ACCAACAAGAGAAGGT	0.905295	1.68816	G1		0.103159	Resistant (coculture)	0.0862959	Resistant (coculture)			0.180948	Resistant (coculture)				0.104695	Resistant (coculture)
GV014_ACCAACAAGCATACTC	0.285408	5.24506	Resistant (coculture)			GV014_ACCAACAAGCATACTC	0.285408	5.24506	G1		0.0462463	Resistant (coculture)	0.0727113	Resistant (coculture)			0.0232843	Resistant (coculture)				0.0532585	Resistant (coculture)
GV014_ACCAACAAGTGCCGAA	0.672815	2.96837	Resistant (coculture)			GV014_ACCAACAAGTGCCGAA	0.672815	2.96837	G1		0.00704603	Resistant (coculture)	-0.00677468	Resistant (coculture)			0.0275889	Resistant (coculture)				-0.0874768	Resistant (coculture)
GV014_ACCAACACATAGAATG	0.682648	-2.53917	Sensitive (coculture)			GV014_ACCAACACATAGAATG	0.682648	-2.53917	S		0.198435	Sensitive (coculture)	0.111138	Sensitive (coculture)			0.106583	Sensitive (coculture)				0.180672	Sensitive (coculture)
GV014_ACCAACAGTCCGAAGA	3.49696	-1.70551	Sensitive (coculture)			GV014_ACCAACAGTCCGAAGA	3.49696	-1.70551	G1		0.0197766	Sensitive (coculture)	0.0417532	Sensitive (coculture)			0.204077	Sensitive (coculture)				0.0782756	Sensitive (coculture)
GV014_ACCAACAGTTCCATTT	0.764303	3.00883	Resistant (coculture)			GV014_ACCAACAGTTCCATTT	0.764303	3.00883	G1		-0.0131011	Resistant (coculture)	0.0172099	Resistant (coculture)			0.155912	Resistant (coculture)				0.0218378	Resistant (coculture)
GV014_ACCAACATCGGCGATC	-0.814082	0.210774	Resistant (coculture)			GV014_ACCAACATCGGCGATC	-0.814082	0.210774	G1		0.0561929	Resistant (coculture)	0.0802811	Resistant (coculture)			0.0149315	Resistant (coculture)				0.0354154	Resistant (coculture)
GV014_ACCAACATCGTAGTGT	3.17407	-2.14656	Sensitive (coculture)			GV014_ACCAACATCGTAGTGT	3.17407	-2.14656	S		0.0617687	Sensitive (coculture)	0.0896346	Sensitive (coculture)			0.0450738	Sensitive (coculture)				0.0230412	Sensitive (coculture)
GV014_ACCACAAAGAGGACTC	-1.01145	4.50094	Resistant (coculture)			GV014_ACCACAAAGAGGACTC	-1.01145	4.50094	S		0.00629024	Resistant (coculture)	0.0379936	Resistant (coculture)			-0.0301702	Resistant (coculture)				0.0588824	Resistant (coculture)
GV014_ACCACAAGTACTGCGC	1.08898	-2.96092	Sensitive (coculture)			GV014_ACCACAAGTACTGCGC	1.08898	-2.96092	S		0.13006	Sensitive (coculture)	0.136034	Sensitive (coculture)			0.113504	Sensitive (coculture)				0.179086	Sensitive (coculture)
GV014_ACCACAAGTATCGATC	0.142753	5.50845	Resistant (coculture)			GV014_ACCACAAGTATCGATC	0.142753	5.50845	G1		0.0167484	Resistant (coculture)	0.0210172	Resistant (coculture)			0.0206761	Resistant (coculture)				0.00820107	Resistant (coculture)
GV014_ACCACAAGTTTGAAAG	0.487134	4.98652	Resistant (coculture)			GV014_ACCACAAGTTTGAAAG	0.487134	4.98652	G2M		0.0150976	Resistant (coculture)	0.0307857	Resistant (coculture)			0.005547	Resistant (coculture)				0.0172706	Resistant (coculture)
GV014_ACCACAATCTACGCGG	0.323366	-4.79543	Sensitive (coculture)			GV014_ACCACAATCTACGCGG	0.323366	-4.79543	G2M		0.0953043	Sensitive (coculture)	0.119501	Sensitive (coculture)			0.286689	Sensitive (coculture)				0.116632	Sensitive (coculture)
GV014_ACCACAATCTCCAATT	3.53948	-0.85496	Sensitive (coculture)			GV014_ACCACAATCTCCAATT	3.53948	-0.85496	G1		-0.0177405	Sensitive (coculture)	-0.0173055	Sensitive (coculture)			-0.00522205	Sensitive (coculture)				-0.0422124	Sensitive (coculture)
GV014_ACCATTTCAATCGCGC	-0.59697	-4.45113	Sensitive (coculture)			GV014_ACCATTTCAATCGCGC	-0.59697	-4.45113	G2M		0.0880257	Sensitive (coculture)	0.098013	Sensitive (coculture)			0.05432	Sensitive (coculture)				0.129619	Sensitive (coculture)
GV014_ACCATTTCAGAGGCAT	1.63608	3.58322	Resistant (coculture)			GV014_ACCATTTCAGAGGCAT	1.63608	3.58322	G1		0.0340365	Resistant (coculture)	-0.00771374	Resistant (coculture)			0.0389347	Resistant (coculture)				-0.0653044	Resistant (coculture)
GV014_ACCATTTCAGGAACCA	-1.59468	0.177809	Resistant (coculture)			GV014_ACCATTTCAGGAACCA	-1.59468	0.177809	G1		0.11756	Resistant (coculture)	0.0977056	Resistant (coculture)			0.0494219	Resistant (coculture)				0.138191	Resistant (coculture)
GV014_ACCATTTCAGTCGTTA	1.14658	-2.8253	Resistant (coculture)			GV014_ACCATTTCAGTCGTTA	1.14658	-2.8253	S		0.105498	Resistant (coculture)	0.112805	Resistant (coculture)			-0.126832	Resistant (coculture)				0.114075	Resistant (coculture)
GV014_ACCATTTGTCCGATCG	2.3734	-2.19134	Sensitive (coculture)			GV014_ACCATTTGTCCGATCG	2.3734	-2.19134	S		0.0879984	Sensitive (coculture)	0.107157	Sensitive (coculture)			0.1794	Sensitive (coculture)				0.17102	Sensitive (coculture)
GV014_ACCATTTTCAGGTGTT	0.669519	4.95512	Resistant (coculture)			GV014_ACCATTTTCAGGTGTT	0.669519	4.95512	G1		-0.018755	Resistant (coculture)	-0.0107941	Resistant (coculture)			0.0231737	Resistant (coculture)				-0.040902	Resistant (coculture)
GV014_ACCCAAACAAGCGATG	-1.88827	-4.77747	Sensitive (coculture)			GV014_ACCCAAACAAGCGATG	-1.88827	-4.77747	G2M		0.120079	Sensitive (coculture)	0.074746	Sensitive (coculture)			0.220739	Sensitive (coculture)				0.0840088	Sensitive (coculture)
GV014_ACCCAAACACGCCACA	-5.47744	1.13181	Resistant (coculture)			GV014_ACCCAAACACGCCACA	-5.47744	1.13181	S		0.0801104	Resistant (coculture)	0.090663	Resistant (coculture)			0.0786745	Resistant (coculture)				0.104186	Resistant (coculture)
GV014_ACCCAAACACGTATAC	1.42293	3.40881	Resistant (coculture)			GV014_ACCCAAACACGTATAC	1.42293	3.40881	G1		0.0563037	Resistant (coculture)	-0.0077233	Resistant (coculture)			-0.0822381	Resistant (coculture)				-0.0277742	Resistant (coculture)
GV014_ACCCAAACACTGCGTG	0.296179	2.0278	Resistant (coculture)			GV014_ACCCAAACACTGCGTG	0.296179	2.0278	G1		0.0452549	Resistant (coculture)	0.0708112	Resistant (coculture)			0.0233215	Resistant (coculture)				0.0252788	Resistant (coculture)
GV014_ACCCAAAGTTAAGAAC	-1.00405	5.07192	Resistant (coculture)			GV014_ACCCAAAGTTAAGAAC	-1.00405	5.07192	G1		0.0229203	Resistant (coculture)	0.0254594	Resistant (coculture)			0.0187139	Resistant (coculture)				-0.00306531	Resistant (coculture)
GV014_ACCCAAATCGGAAACG	-2.75708	-3.49856	Resistant (coculture)			GV014_ACCCAAATCGGAAACG	-2.75708	-3.49856	G2M		0.113609	Resistant (coculture)	0.127722	Resistant (coculture)			0.133713	Resistant (coculture)				0.142487	Resistant (coculture)
GV014_ACCCAAATCTTTGGAG	3.24422	-0.953937	Sensitive (coculture)			GV014_ACCCAAATCTTTGGAG	3.24422	-0.953937	G1		-0.0204257	Sensitive (coculture)	0.0337144	Sensitive (coculture)			0.0538608	Sensitive (coculture)				0.0314662	Sensitive (coculture)
GV014_ACCCTCAAGACCTCAT	-5.85669	-1.44799	Resistant (coculture)			GV014_ACCCTCAAGACCTCAT	-5.85669	-1.44799	G2M		0.15067	Resistant (coculture)	0.0882665	Resistant (coculture)			0.0842352	Resistant (coculture)				0.10678	Resistant (coculture)
GV014_ACCCTCAAGGATCACG	-1.53432	5.21819	Resistant (coculture)			GV014_ACCCTCAAGGATCACG	-1.53432	5.21819	S		0.0802476	Resistant (coculture)	0.0686693	Resistant (coculture)			0.18412	Resistant (coculture)				0.115015	Resistant (coculture)
GV014_ACCCTCACAACCAATC	-6.11367	-1.25463	Resistant (coculture)			GV014_ACCCTCACAACCAATC	-6.11367	-1.25463	S		0.15878	Resistant (coculture)	0.14002	Resistant (coculture)			0.0739237	Resistant (coculture)				0.1953	Resistant (coculture)
GV014_ACCCTCACACCATATG	1.98164	2.40175	Resistant (coculture)			GV014_ACCCTCACACCATATG	1.98164	2.40175	G1		0.0196342	Resistant (coculture)	0.0121949	Resistant (coculture)			0.0708511	Resistant (coculture)				-0.0121365	Resistant (coculture)
GV014_ACCCTCACAGTCAGAG	-1.68833	-3.66975	Resistant (coculture)			GV014_ACCCTCACAGTCAGAG	-1.68833	-3.66975	G2M		0.0808952	Resistant (coculture)	0.126556	Resistant (coculture)			0.177742	Resistant (coculture)				0.130118	Resistant (coculture)
GV014_ACCCTCAGTCTGATAC	-5.57423	-0.395235	Resistant (coculture)			GV014_ACCCTCAGTCTGATAC	-5.57423	-0.395235	S		0.134721	Resistant (coculture)	0.127851	Resistant (coculture)			0.146618	Resistant (coculture)				0.195096	Resistant (coculture)
GV014_ACCCTCATCCCGAACG	-0.611023	5.22341	Resistant (coculture)			GV014_ACCCTCATCCCGAACG	-0.611023	5.22341	G1		0.0206022	Resistant (coculture)	0.00718859	Resistant (coculture)			0.0651944	Resistant (coculture)				0.00518524	Resistant (coculture)
GV014_ACCCTCATCGTGTCAA	0.588398	-3.38263	Sensitive (coculture)			GV014_ACCCTCATCGTGTCAA	0.588398	-3.38263	S		0.130737	Sensitive (coculture)	0.131471	Sensitive (coculture)			-0.00821015	Sensitive (coculture)				0.147493	Sensitive (coculture)
GV014_ACCCTTGAGTCATGAA	3.20567	-2.20404	Sensitive (coculture)			GV014_ACCCTTGAGTCATGAA	3.20567	-2.20404	G1		0.081723	Sensitive (coculture)	0.0590285	Sensitive (coculture)			0.217757	Sensitive (coculture)				0.124404	Sensitive (coculture)
GV014_ACCCTTGAGTCCCTAA	0.214406	3.78392	Resistant (coculture)			GV014_ACCCTTGAGTCCCTAA	0.214406	3.78392	G1		0.00606728	Resistant (coculture)	0.0259588	Resistant (coculture)			-0.0636374	Resistant (coculture)				0.0316683	Resistant (coculture)
GV014_ACCCTTGCACAATGCT	-1.59049	-4.23904	Resistant (coculture)			GV014_ACCCTTGCACAATGCT	-1.59049	-4.23904	G2M		0.0737536	Resistant (coculture)	0.102802	Resistant (coculture)			0.12873	Resistant (coculture)				0.136206	Resistant (coculture)
GV014_ACCCTTGCAGTCTCTC	-0.151323	5.49067	Resistant (coculture)			GV014_ACCCTTGCAGTCTCTC	-0.151323	5.49067	G1		0.0769988	Resistant (coculture)	0.0432537	Resistant (coculture)			0.0982639	Resistant (coculture)				0.0154464	Resistant (coculture)
GV014_ACCCTTGCATCACAGT	2.83134	0.220517	Sensitive (coculture)			GV014_ACCCTTGCATCACAGT	2.83134	0.220517	G1		-0.00512467	Sensitive (coculture)	0.00411264	Sensitive (coculture)			0.087578	Sensitive (coculture)				-0.00887113	Sensitive (coculture)
GV014_ACCCTTGCATGACTCA	-2.13321	3.68877	Resistant (coculture)			GV014_ACCCTTGCATGACTCA	-2.13321	3.68877	G1		0.00595402	Resistant (coculture)	0.00805129	Resistant (coculture)			0.0157329	Resistant (coculture)				0.014649	Resistant (coculture)
GV014_ACCCTTGGTAGGTTTC	-2.41594	4.53274	Resistant (coculture)			GV014_ACCCTTGGTAGGTTTC	-2.41594	4.53274	G1		0.0237217	Resistant (coculture)	0.0243268	Resistant (coculture)			0.00053404	Resistant (coculture)				0.061211	Resistant (coculture)
GV014_ACCCTTGGTATTGCCA	-1.5533	4.98957	Resistant (coculture)			GV014_ACCCTTGGTATTGCCA	-1.5533	4.98957	S		0.132324	Resistant (coculture)	0.0786278	Resistant (coculture)			-0.0598872	Resistant (coculture)				0.024486	Resistant (coculture)
GV014_ACCCTTGGTCAGGAGT	3.65975	-1.97707	Sensitive (coculture)			GV014_ACCCTTGGTCAGGAGT	3.65975	-1.97707	S		0.0352252	Sensitive (coculture)	0.0480265	Sensitive (coculture)			-0.0120419	Sensitive (coculture)				0.0829397	Sensitive (coculture)
GV014_ACCCTTGGTGATTCAC	-0.537562	-1.43267	Resistant (coculture)			GV014_ACCCTTGGTGATTCAC	-0.537562	-1.43267	G2M		0.0164893	Resistant (coculture)	0.0847819	Resistant (coculture)			-0.0737882	Resistant (coculture)				0.0524386	Resistant (coculture)
GV014_ACCCTTGTCCGACGGT	1.40435	2.41907	Resistant (coculture)			GV014_ACCCTTGTCCGACGGT	1.40435	2.41907	G1		0.0298744	Resistant (coculture)	4.70433e-05	Resistant (coculture)			0.0466447	Resistant (coculture)				-0.0151259	Resistant (coculture)
GV014_ACCCTTGTCGGAGCAA	3.70178	-0.907198	Sensitive (coculture)			GV014_ACCCTTGTCGGAGCAA	3.70178	-0.907198	G1		0.0879467	Sensitive (coculture)	0.0614163	Sensitive (coculture)			0.0484292	Sensitive (coculture)				0.0397215	Sensitive (coculture)
GV014_ACCGTTCAGACAGCTG	-0.351803	4.75092	Resistant (coculture)			GV014_ACCGTTCAGACAGCTG	-0.351803	4.75092	G1		-0.0286005	Resistant (coculture)	0.010478	Resistant (coculture)			-0.0132409	Resistant (coculture)				0.0115863	Resistant (coculture)
GV014_ACCGTTCAGACTCTAC	2.68279	3.08713	Resistant (coculture)			GV014_ACCGTTCAGACTCTAC	2.68279	3.08713	G1		-0.0095174	Resistant (coculture)	-0.0230872	Resistant (coculture)			-0.13522	Resistant (coculture)				-0.0627413	Resistant (coculture)
GV014_ACCGTTCAGGCTGAAC	-2.96438	-4.96171	Resistant (coculture)			GV014_ACCGTTCAGGCTGAAC	-2.96438	-4.96171	G2M		0.153412	Resistant (coculture)	0.129138	Resistant (coculture)			0.133347	Resistant (coculture)				0.162077	Resistant (coculture)
GV014_ACCGTTCAGGTACATA	-1.4283	5.20438	Resistant (coculture)			GV014_ACCGTTCAGGTACATA	-1.4283	5.20438	G1		-0.0279626	Resistant (coculture)	0.0170108	Resistant (coculture)			0.0700869	Resistant (coculture)				0.0518002	Resistant (coculture)
GV014_ACCGTTCCAAGCCTGC	-5.3067	0.935881	Resistant (coculture)			GV014_ACCGTTCCAAGCCTGC	-5.3067	0.935881	S		0.103632	Resistant (coculture)	0.120317	Resistant (coculture)			0.0638966	Resistant (coculture)				0.123382	Resistant (coculture)
GV014_ACCGTTCCACGGAAGT	1.81222	-3.69043	Sensitive (coculture)			GV014_ACCGTTCCACGGAAGT	1.81222	-3.69043	G2M		0.0901005	Sensitive (coculture)	0.0929116	Sensitive (coculture)			0.0416017	Sensitive (coculture)				0.133883	Sensitive (coculture)
GV014_ACCGTTCGTTAGAGTA	4.34854	-2.07035	Sensitive (coculture)			GV014_ACCGTTCGTTAGAGTA	4.34854	-2.07035	S		0.0952046	Sensitive (coculture)	0.130872	Sensitive (coculture)			0.233705	Sensitive (coculture)				0.112137	Sensitive (coculture)
GV014_ACCGTTCTCATTGGTG	3.05457	-1.90082	Sensitive (coculture)			GV014_ACCGTTCTCATTGGTG	3.05457	-1.90082	G1		0.0446425	Sensitive (coculture)	0.0237005	Sensitive (coculture)			0.00638767	Sensitive (coculture)				0.00772219	Sensitive (coculture)
GV014_ACCGTTCTCCCATAAG	-0.463957	0.635293	Resistant (coculture)			GV014_ACCGTTCTCCCATAAG	-0.463957	0.635293	G1		-0.00164495	Resistant (coculture)	0.0165947	Resistant (coculture)			0.0668317	Resistant (coculture)				0.0340313	Resistant (coculture)
GV014_ACCGTTCTCTCGGTCT	-4.77065	-3.47336	Resistant (coculture)			GV014_ACCGTTCTCTCGGTCT	-4.77065	-3.47336	G2M		0.144726	Resistant (coculture)	0.11694	Resistant (coculture)			0.147211	Resistant (coculture)				0.167175	Resistant (coculture)
GV014_ACCGTTCTCTGAGGTT	-2.05582	3.63011	Resistant (coculture)			GV014_ACCGTTCTCTGAGGTT	-2.05582	3.63011	G1		0.0222659	Resistant (coculture)	0.0194279	Resistant (coculture)			-0.0605152	Resistant (coculture)				0.00919174	Resistant (coculture)
GV014_ACCGTTCTCTGGGCCA	-0.822272	0.838547	Resistant (coculture)			GV014_ACCGTTCTCTGGGCCA	-0.822272	0.838547	G1		0.011045	Resistant (coculture)	0.0737862	Resistant (coculture)			0.100794	Resistant (coculture)				0.132851	Resistant (coculture)
GV014_ACCTACCAGATCCAAA	-0.786688	-0.16655	Resistant (coculture)			GV014_ACCTACCAGATCCAAA	-0.786688	-0.16655	G1		0.0535941	Resistant (coculture)	0.04438	Resistant (coculture)			0.0670177	Resistant (coculture)				0.0529099	Resistant (coculture)
GV014_ACCTACCAGATGGCAC	4.73669	-1.09617	Sensitive (coculture)			GV014_ACCTACCAGATGGCAC	4.73669	-1.09617	G1		0.0637099	Sensitive (coculture)	0.0481505	Sensitive (coculture)			0.0939249	Sensitive (coculture)				-0.0361394	Sensitive (coculture)
GV014_ACCTACCAGGTATAGT	-4.12436	-3.67421	Resistant (coculture)			GV014_ACCTACCAGGTATAGT	-4.12436	-3.67421	G2M		0.118755	Resistant (coculture)	0.128812	Resistant (coculture)			0.136402	Resistant (coculture)				0.175621	Resistant (coculture)
GV014_ACCTACCCAAGCGCAA	-3.43256	-3.38072	Resistant (coculture)			GV014_ACCTACCCAAGCGCAA	-3.43256	-3.38072	G2M		0.08379	Resistant (coculture)	0.0960221	Resistant (coculture)			0.111553	Resistant (coculture)				0.165433	Resistant (coculture)
GV014_ACCTACCCAATGAGCG	-0.201144	4.90514	Resistant (coculture)			GV014_ACCTACCCAATGAGCG	-0.201144	4.90514	G1		0.0252779	Resistant (coculture)	0.0353459	Resistant (coculture)			0.0830557	Resistant (coculture)				0.0821626	Resistant (coculture)
GV014_ACCTACCCAGCAGGAT	-5.40951	-1.9673	Resistant (coculture)			GV014_ACCTACCCAGCAGGAT	-5.40951	-1.9673	G2M		0.0769331	Resistant (coculture)	0.0943806	Resistant (coculture)			0.149466	Resistant (coculture)				0.133527	Resistant (coculture)
GV014_ACCTACCCATGCGGTC	3.12306	-2.21425	Sensitive (coculture)			GV014_ACCTACCCATGCGGTC	3.12306	-2.21425	G2M		0.0318328	Sensitive (coculture)	0.0378825	Sensitive (coculture)			0.121139	Sensitive (coculture)				0.0595028	Sensitive (coculture)
GV014_ACCTACCGTGGACAGT	6.95616	-0.651223	Sensitive (coculture)			GV014_ACCTACCGTGGACAGT	6.95616	-0.651223	G1		-0.0131192	Sensitive (coculture)	-0.00119875	Sensitive (coculture)			0.0593922	Sensitive (coculture)				0.0488541	Sensitive (coculture)
GV014_ACCTACCTCAACCGAT	5.16951	0.544738	Sensitive (coculture)			GV014_ACCTACCTCAACCGAT	5.16951	0.544738	G1		-0.0602505	Sensitive (coculture)	0.0084522	Sensitive (coculture)			-0.141451	Sensitive (coculture)				-0.0824204	Sensitive (coculture)
GV014_ACCTACCTCATTGCCC	3.23078	-3.1633	Sensitive (coculture)			GV014_ACCTACCTCATTGCCC	3.23078	-3.1633	G1		-0.00641467	Sensitive (coculture)	0.0247405	Sensitive (coculture)			-0.00587796	Sensitive (coculture)				0.0210672	Sensitive (coculture)
GV014_ACCTACCTCGACATTG	0.0622985	4.18863	Resistant (coculture)			GV014_ACCTACCTCGACATTG	0.0622985	4.18863	G1		-0.0318906	Resistant (coculture)	0.00730482	Resistant (coculture)			-0.0572398	Resistant (coculture)				-0.0332743	Resistant (coculture)
GV014_ACCTACCTCGAGTTGT	-1.68247	-1.23936	Resistant (coculture)			GV014_ACCTACCTCGAGTTGT	-1.68247	-1.23936	S		0.0822363	Resistant (coculture)	0.115164	Resistant (coculture)			0.131857	Resistant (coculture)				0.129665	Resistant (coculture)
GV014_ACCTACCTCGCAATTG	-1.22019	3.29076	Sensitive (coculture)			GV014_ACCTACCTCGCAATTG	-1.22019	3.29076	G1		0.0290188	Sensitive (coculture)	0.0239448	Sensitive (coculture)			0.00331926	Sensitive (coculture)				-0.023078	Sensitive (coculture)
GV014_ACCTACCTCTCTCCGA	3.8459	-1.71679	Sensitive (coculture)			GV014_ACCTACCTCTCTCCGA	3.8459	-1.71679	G1		-0.0205001	Sensitive (coculture)	-0.0110881	Sensitive (coculture)			0.0353123	Sensitive (coculture)				-0.0534984	Sensitive (coculture)
GV014_ACCTACCTCTCTGGTC	-0.909917	4.97828	Resistant (coculture)			GV014_ACCTACCTCTCTGGTC	-0.909917	4.97828	G1		0.0355324	Resistant (coculture)	0.0511689	Resistant (coculture)			0.0454948	Resistant (coculture)				0.0552916	Resistant (coculture)
GV014_ACCTGAAAGTACTGGG	4.28528	-1.1671	Sensitive (coculture)			GV014_ACCTGAAAGTACTGGG	4.28528	-1.1671	G1		-0.0197447	Sensitive (coculture)	0.00754881	Sensitive (coculture)			0.0517755	Sensitive (coculture)				-0.0670464	Sensitive (coculture)
GV014_ACCTGAACATGGGTTT	3.72043	-1.90143	Sensitive (coculture)			GV014_ACCTGAACATGGGTTT	3.72043	-1.90143	G1		0.0555503	Sensitive (coculture)	0.133721	Sensitive (coculture)			0.120597	Sensitive (coculture)				0.136658	Sensitive (coculture)
GV014_ACCTGAAGTGCTTATG	0.307647	3.86572	Resistant (coculture)			GV014_ACCTGAAGTGCTTATG	0.307647	3.86572	G1		0.0779973	Resistant (coculture)	0.0898792	Resistant (coculture)			0.0365446	Resistant (coculture)				0.120402	Resistant (coculture)
GV014_ACCTGAATCCGCACTT	0.664408	4.67777	Resistant (coculture)			GV014_ACCTGAATCCGCACTT	0.664408	4.67777	G1		-0.00121582	Resistant (coculture)	0.0367814	Resistant (coculture)			-0.0809369	Resistant (coculture)				0.00675154	Resistant (coculture)
GV014_ACCTGAATCCGGGACT	-4.25412	-1.70942	Sensitive (coculture)			GV014_ACCTGAATCCGGGACT	-4.25412	-1.70942	S		0.169708	Sensitive (coculture)	0.129428	Sensitive (coculture)			0.245755	Sensitive (coculture)				0.20375	Sensitive (coculture)
GV014_ACCTGAATCGCGGTAC	0.418422	4.63365	Resistant (coculture)			GV014_ACCTGAATCGCGGTAC	0.418422	4.63365	G1		-0.00502866	Resistant (coculture)	0.0165862	Resistant (coculture)			0.149736	Resistant (coculture)				0.0468969	Resistant (coculture)
GV014_ACCTGAATCTGGGCGT	-2.91496	2.50155	Resistant (coculture)			GV014_ACCTGAATCTGGGCGT	-2.91496	2.50155	G1		0.0308203	Resistant (coculture)	0.0830003	Resistant (coculture)			0.1678	Resistant (coculture)				0.141121	Resistant (coculture)
GV014_ACCTGTCCAAAGGCAC	-5.39416	-0.941956	Resistant (coculture)			GV014_ACCTGTCCAAAGGCAC	-5.39416	-0.941956	S		0.117459	Resistant (coculture)	0.132468	Resistant (coculture)			0.0806189	Resistant (coculture)				0.141292	Resistant (coculture)
GV014_ACCTGTCCAAGCCCAC	0.392907	-2.97307	Sensitive (coculture)			GV014_ACCTGTCCAAGCCCAC	0.392907	-2.97307	S		0.156818	Sensitive (coculture)	0.141393	Sensitive (coculture)			-0.041932	Sensitive (coculture)				0.173267	Sensitive (coculture)
GV014_ACCTGTCCATCGCTAA	1.07933	4.99563	Resistant (coculture)			GV014_ACCTGTCCATCGCTAA	1.07933	4.99563	G2M		0.0675238	Resistant (coculture)	0.0474735	Resistant (coculture)			0.0830532	Resistant (coculture)				0.0160351	Resistant (coculture)
GV014_ACCTGTCGTTAAAGTG	0.888701	2.43147	Resistant (coculture)			GV014_ACCTGTCGTTAAAGTG	0.888701	2.43147	G1		0.00122124	Resistant (coculture)	0.0376671	Resistant (coculture)			0.0430389	Resistant (coculture)				0.0306167	Resistant (coculture)
GV014_ACCTGTCGTTACGGAG	-0.670068	0.245422	Resistant (coculture)			GV014_ACCTGTCGTTACGGAG	-0.670068	0.245422	G1		0.0823136	Resistant (coculture)	0.088642	Resistant (coculture)			0.0551153	Resistant (coculture)				0.0860758	Resistant (coculture)
GV014_ACCTGTCGTTATCTGG	1.08869	2.66124	Resistant (coculture)			GV014_ACCTGTCGTTATCTGG	1.08869	2.66124	G1		0.0256455	Resistant (coculture)	-0.00529792	Resistant (coculture)			0.0251308	Resistant (coculture)				-0.0186102	Resistant (coculture)
GV014_ACCTGTCGTTTGGAAA	3.16315	-1.33711	Resistant (coculture)			GV014_ACCTGTCGTTTGGAAA	3.16315	-1.33711	G1		-0.00421524	Resistant (coculture)	0.000677185	Resistant (coculture)			0.107944	Resistant (coculture)				0.045815	Resistant (coculture)
GV014_ACCTGTCTCGCAACAT	0.269407	-2.95366	Sensitive (coculture)			GV014_ACCTGTCTCGCAACAT	0.269407	-2.95366	S		0.126615	Sensitive (coculture)	0.109027	Sensitive (coculture)			-0.0358316	Sensitive (coculture)				0.154718	Sensitive (coculture)
GV014_ACCTGTCTCTTTCTAG	5.76638	0.615031	Sensitive (coculture)			GV014_ACCTGTCTCTTTCTAG	5.76638	0.615031	G1		0.0597016	Sensitive (coculture)	0.015271	Sensitive (coculture)			-0.0733094	Sensitive (coculture)				-0.0223386	Sensitive (coculture)
GV014_ACGATCACAAACACGG	2.92802	-1.34304	Sensitive (coculture)			GV014_ACGATCACAAACACGG	2.92802	-1.34304	G2M		0.0559324	Sensitive (coculture)	0.0576182	Sensitive (coculture)			0.0825816	Sensitive (coculture)				0.0607253	Sensitive (coculture)
GV014_ACGATCACAACCGCTG	-0.344585	-1.33903	Resistant (coculture)			GV014_ACGATCACAACCGCTG	-0.344585	-1.33903	G1		0.0887946	Resistant (coculture)	0.0936046	Resistant (coculture)			0.0847817	Resistant (coculture)				0.0700248	Resistant (coculture)
GV014_ACGATCACAGACAATA	-5.34777	-1.20942	Resistant (coculture)			GV014_ACGATCACAGACAATA	-5.34777	-1.20942	S		0.0921402	Resistant (coculture)	0.0958007	Resistant (coculture)			-0.0528114	Resistant (coculture)				0.149064	Resistant (coculture)
GV014_ACGATCAGTCGAAACG	-5.17174	1.34226	Resistant (coculture)			GV014_ACGATCAGTCGAAACG	-5.17174	1.34226	S		0.0588143	Resistant (coculture)	0.080508	Resistant (coculture)			-0.050231	Resistant (coculture)				0.117311	Resistant (coculture)
GV014_ACGATCAGTGGTCTAT	-0.558113	4.59638	Resistant (coculture)			GV014_ACGATCAGTGGTCTAT	-0.558113	4.59638	G1		-0.00929362	Resistant (coculture)	0.0618095	Resistant (coculture)			0.0560361	Resistant (coculture)				0.00713314	Resistant (coculture)
GV014_ACGATCATCAAATAGG	-0.586984	-4.37731	Sensitive (coculture)			GV014_ACGATCATCAAATAGG	-0.586984	-4.37731	G2M		0.106678	Sensitive (coculture)	0.104196	Sensitive (coculture)			0.211332	Sensitive (coculture)				0.167355	Sensitive (coculture)
GV014_ACGATCATCCGATCTC	-4.40182	-2.73244	Resistant (coculture)			GV014_ACGATCATCCGATCTC	-4.40182	-2.73244	G2M		0.0418677	Resistant (coculture)	0.0894663	Resistant (coculture)			0.048994	Resistant (coculture)				0.144259	Resistant (coculture)
GV014_ACGATGTAGGTAACTA	-0.57186	2.55642	Resistant (coculture)			GV014_ACGATGTAGGTAACTA	-0.57186	2.55642	S		0.0577898	Resistant (coculture)	0.0677543	Resistant (coculture)			0.000516922	Resistant (coculture)				0.0622681	Resistant (coculture)
GV014_ACGATGTAGTGACCTT	-3.48926	-0.490465	Resistant (coculture)			GV014_ACGATGTAGTGACCTT	-3.48926	-0.490465	S		0.112431	Resistant (coculture)	0.0937162	Resistant (coculture)			0.147528	Resistant (coculture)				0.0917174	Resistant (coculture)
GV014_ACGATGTCAGCCGTCA	0.89152	0.401989	Resistant (coculture)			GV014_ACGATGTCAGCCGTCA	0.89152	0.401989	S		0.103055	Resistant (coculture)	0.0625992	Resistant (coculture)			0.0827537	Resistant (coculture)				0.11189	Resistant (coculture)
GV014_ACGATGTGTAATTAGG	0.799831	4.03553	Resistant (coculture)			GV014_ACGATGTGTAATTAGG	0.799831	4.03553	G1		-0.0129122	Resistant (coculture)	-0.00107041	Resistant (coculture)			0.0768086	Resistant (coculture)				0.00689817	Resistant (coculture)
GV014_ACGATGTTCATGACAC	-4.49914	1.51155	Resistant (coculture)			GV014_ACGATGTTCATGACAC	-4.49914	1.51155	S		0.0761561	Resistant (coculture)	0.0569208	Resistant (coculture)			-0.172581	Resistant (coculture)				0.0123415	Resistant (coculture)
GV014_ACGATGTTCTGAACGT	-1.01227	5.23222	Resistant (coculture)			GV014_ACGATGTTCTGAACGT	-1.01227	5.23222	G1		0.123434	Resistant (coculture)	0.0891011	Resistant (coculture)			0.102219	Resistant (coculture)				0.109007	Resistant (coculture)
GV014_ACGATGTTCTGCGGGT	-2.81624	4.0244	Resistant (coculture)			GV014_ACGATGTTCTGCGGGT	-2.81624	4.0244	S		0.0252695	Resistant (coculture)	0.0425031	Resistant (coculture)			-0.0158333	Resistant (coculture)				0.0983411	Resistant (coculture)
GV014_ACGATGTTCTTCGGAA	2.3971	-2.08968	Sensitive (coculture)			GV014_ACGATGTTCTTCGGAA	2.3971	-2.08968	G1		0.0239245	Sensitive (coculture)	0.0285794	Sensitive (coculture)			0.240603	Sensitive (coculture)				0.107547	Sensitive (coculture)
GV014_ACGCACGAGCAAGGAA	-4.03408	-2.5196	Resistant (coculture)			GV014_ACGCACGAGCAAGGAA	-4.03408	-2.5196	G2M		0.0998106	Resistant (coculture)	0.084629	Resistant (coculture)			0.154689	Resistant (coculture)				0.147642	Resistant (coculture)
GV014_ACGCACGCAAAGTATG	-2.49074	-4.5395	Resistant (coculture)			GV014_ACGCACGCAAAGTATG	-2.49074	-4.5395	G2M		0.0749813	Resistant (coculture)	0.0909128	Resistant (coculture)			0.0819979	Resistant (coculture)				0.0878966	Resistant (coculture)
GV014_ACGCACGGTACGTAGG	-3.41576	2.04936	Resistant (coculture)			GV014_ACGCACGGTACGTAGG	-3.41576	2.04936	S		0.0521774	Resistant (coculture)	0.0601515	Resistant (coculture)			0.147182	Resistant (coculture)				0.109726	Resistant (coculture)
GV014_ACGCACGGTCGCATTA	-4.35198	-2.827	Resistant (coculture)			GV014_ACGCACGGTCGCATTA	-4.35198	-2.827	G2M		0.114339	Resistant (coculture)	0.114624	Resistant (coculture)			0.0892248	Resistant (coculture)				0.113083	Resistant (coculture)
GV014_ACGCACGGTGGCTGAA	-4.92712	0.0337795	Resistant (coculture)			GV014_ACGCACGGTGGCTGAA	-4.92712	0.0337795	S		0.109932	Resistant (coculture)	0.139152	Resistant (coculture)			0.119917	Resistant (coculture)				0.174926	Resistant (coculture)
GV014_ACGGAAGCAGACACCC	-4.9465	-0.546127	Resistant (coculture)			GV014_ACGGAAGCAGACACCC	-4.9465	-0.546127	S		0.0624528	Resistant (coculture)	0.0369553	Resistant (coculture)			-0.00809663	Resistant (coculture)				0.0476392	Resistant (coculture)
GV014_ACGGAAGTCACTGTCC	0.551218	1.23456	Resistant (coculture)			GV014_ACGGAAGTCACTGTCC	0.551218	1.23456	G1		0.0552715	Resistant (coculture)	0.0668389	Resistant (coculture)			0.150756	Resistant (coculture)				0.120222	Resistant (coculture)
GV014_ACGGAAGTCAGGAACG	-6.10644	0.0394798	Resistant (coculture)			GV014_ACGGAAGTCAGGAACG	-6.10644	0.0394798	S		0.0911029	Resistant (coculture)	0.0602622	Resistant (coculture)			0.157101	Resistant (coculture)				0.0345915	Resistant (coculture)
GV014_ACGGAAGTCCTTATCA	-3.56314	-4.12311	Resistant (coculture)			GV014_ACGGAAGTCCTTATCA	-3.56314	-4.12311	G2M		0.129552	Resistant (coculture)	0.12932	Resistant (coculture)			0.267596	Resistant (coculture)				0.169257	Resistant (coculture)
GV014_ACGGAAGTCTGTCCCA	-0.709565	1.47717	Resistant (coculture)			GV014_ACGGAAGTCTGTCCCA	-0.709565	1.47717	G1		0.0226157	Resistant (coculture)	0.0244917	Resistant (coculture)			0.0181887	Resistant (coculture)				-0.0299291	Resistant (coculture)
GV014_ACGGGTCAGACCACGA	3.90974	-1.36427	Sensitive (coculture)			GV014_ACGGGTCAGACCACGA	3.90974	-1.36427	G1		0.0311522	Sensitive (coculture)	-0.00392645	Sensitive (coculture)			0.062529	Sensitive (coculture)				-0.00709107	Sensitive (coculture)
GV014_ACGGGTCAGTTAGAAC	-0.82889	5.50291	Resistant (coculture)			GV014_ACGGGTCAGTTAGAAC	-0.82889	5.50291	G1		-0.0293534	Resistant (coculture)	-0.00259192	Resistant (coculture)			0.0553784	Resistant (coculture)				0.0369523	Resistant (coculture)
GV014_ACGGGTCCAGTTCACA	-0.0502004	3.122	Resistant (coculture)			GV014_ACGGGTCCAGTTCACA	-0.0502004	3.122	S		0.031923	Resistant (coculture)	0.0502667	Resistant (coculture)			0.0976155	Resistant (coculture)				0.0454546	Resistant (coculture)
GV014_ACGGGTCGTCTCAGGC	-2.45076	0.305441	Resistant (coculture)			GV014_ACGGGTCGTCTCAGGC	-2.45076	0.305441	G1		0.067159	Resistant (coculture)	0.109019	Resistant (coculture)			0.0527672	Resistant (coculture)				0.079198	Resistant (coculture)
GV014_ACGGGTCTCCATCTCG	5.62527	1.47195	Sensitive (coculture)			GV014_ACGGGTCTCCATCTCG	5.62527	1.47195	G1		0.0618698	Sensitive (coculture)	0.0288664	Sensitive (coculture)			-0.0061366	Sensitive (coculture)				0.0447143	Sensitive (coculture)
GV014_ACGGGTCTCGGCTATA	-4.90941	-3.33928	Resistant (coculture)			GV014_ACGGGTCTCGGCTATA	-4.90941	-3.33928	G2M		0.130035	Resistant (coculture)	0.124289	Resistant (coculture)			0.265855	Resistant (coculture)				0.192532	Resistant (coculture)
GV014_ACGGGTCTCTGGGTCG	-4.34758	-0.222586	Resistant (coculture)			GV014_ACGGGTCTCTGGGTCG	-4.34758	-0.222586	S		0.0518882	Resistant (coculture)	0.115903	Resistant (coculture)			0.0244362	Resistant (coculture)				0.188809	Resistant (coculture)
GV014_ACGGTCGCACCTTCGT	0.961695	0.892605	Resistant (coculture)			GV014_ACGGTCGCACCTTCGT	0.961695	0.892605	S		0.00578246	Resistant (coculture)	0.045197	Resistant (coculture)			-0.061581	Resistant (coculture)				0.0143651	Resistant (coculture)
GV014_ACGGTCGCAGACCTAT	-2.74114	-0.667258	Resistant (coculture)			GV014_ACGGTCGCAGACCTAT	-2.74114	-0.667258	S		0.0917066	Resistant (coculture)	0.10886	Resistant (coculture)			0.191323	Resistant (coculture)				0.165377	Resistant (coculture)
GV014_ACGGTCGCATCTTTCA	-5.37529	0.213518	Resistant (coculture)			GV014_ACGGTCGCATCTTTCA	-5.37529	0.213518	S		0.148963	Resistant (coculture)	0.121693	Resistant (coculture)			0.0159386	Resistant (coculture)				0.174577	Resistant (coculture)
GV014_ACGGTCGGTACCGTGC	-1.51894	1.28452	Resistant (coculture)			GV014_ACGGTCGGTACCGTGC	-1.51894	1.28452	G2M		0.0693332	Resistant (coculture)	0.0696833	Resistant (coculture)			0.0233511	Resistant (coculture)				0.0627287	Resistant (coculture)
GV014_ACGGTCGGTCTCCCTA	-0.51727	2.36013	Resistant (coculture)			GV014_ACGGTCGGTCTCCCTA	-0.51727	2.36013	S		0.0573215	Resistant (coculture)	0.0455802	Resistant (coculture)			-0.0987126	Resistant (coculture)				-0.0174098	Resistant (coculture)
GV014_ACGGTCGGTCTTGAAC	0.426165	-3.03078	Sensitive (coculture)			GV014_ACGGTCGGTCTTGAAC	0.426165	-3.03078	S		0.0185766	Sensitive (coculture)	0.0631025	Sensitive (coculture)			0.0713192	Sensitive (coculture)				0.076865	Sensitive (coculture)
GV014_ACGGTCGTCTGCTCTG	-2.06879	-1.90567	Resistant (coculture)			GV014_ACGGTCGTCTGCTCTG	-2.06879	-1.90567	G2M		0.100853	Resistant (coculture)	0.108214	Resistant (coculture)			0.0352476	Resistant (coculture)				0.13703	Resistant (coculture)
GV014_ACGGTTAAGGATTACA	-5.57415	-0.120095	Resistant (coculture)			GV014_ACGGTTAAGGATTACA	-5.57415	-0.120095	S		0.121159	Resistant (coculture)	0.0776702	Resistant (coculture)			0.00848242	Resistant (coculture)				0.17258	Resistant (coculture)
GV014_ACGGTTACAAGAGTAT	3.0539	-1.87038	Sensitive (coculture)			GV014_ACGGTTACAAGAGTAT	3.0539	-1.87038	G1		0.0985283	Sensitive (coculture)	0.0734952	Sensitive (coculture)			0.155359	Sensitive (coculture)				0.120412	Sensitive (coculture)
GV014_ACGGTTACAGAGCCCT	0.885276	3.27146	Resistant (coculture)			GV014_ACGGTTACAGAGCCCT	0.885276	3.27146	G1		-0.0271858	Resistant (coculture)	0.0202028	Resistant (coculture)			0.101682	Resistant (coculture)				0.0334656	Resistant (coculture)
GV014_ACGGTTAGTATGACAA	2.61993	-2.54352	Sensitive (coculture)			GV014_ACGGTTAGTATGACAA	2.61993	-2.54352	S		0.0968625	Sensitive (coculture)	0.0984507	Sensitive (coculture)			0.122669	Sensitive (coculture)				0.151312	Sensitive (coculture)
GV014_ACGGTTAGTCCATCTC	3.71357	-0.568503	Sensitive (coculture)			GV014_ACGGTTAGTCCATCTC	3.71357	-0.568503	S		0.0218103	Sensitive (coculture)	0.0408722	Sensitive (coculture)			-0.00316165	Sensitive (coculture)				0.0150176	Sensitive (coculture)
GV014_ACGGTTAGTCTTGGTA	-0.266145	3.11324	Resistant (coculture)			GV014_ACGGTTAGTCTTGGTA	-0.266145	3.11324	G1		0.0564356	Resistant (coculture)	0.0613471	Resistant (coculture)			0.0156786	Resistant (coculture)				0.0967869	Resistant (coculture)
GV014_ACGGTTAGTTCTTGCC	-0.486628	5.15081	Resistant (coculture)			GV014_ACGGTTAGTTCTTGCC	-0.486628	5.15081	G1		-0.0129315	Resistant (coculture)	0.0455796	Resistant (coculture)			0.105521	Resistant (coculture)				0.0735272	Resistant (coculture)
GV014_ACGGTTATCCCTCTTT	-0.653707	-4.73387	Sensitive (coculture)			GV014_ACGGTTATCCCTCTTT	-0.653707	-4.73387	G2M		0.165197	Sensitive (coculture)	0.14949	Sensitive (coculture)			0.142045	Sensitive (coculture)				0.141602	Sensitive (coculture)
GV014_ACGTAACGTGCTCTCT	7.11785	-0.0556111	Sensitive (coculture)			GV014_ACGTAACGTGCTCTCT	7.11785	-0.0556111	G1		0.0624497	Sensitive (coculture)	0.0349691	Sensitive (coculture)			-0.108102	Sensitive (coculture)				0.0488796	Sensitive (coculture)
GV014_ACGTAACGTGTATCCA	-0.663907	-4.81618	Sensitive (coculture)			GV014_ACGTAACGTGTATCCA	-0.663907	-4.81618	G2M		0.130049	Sensitive (coculture)	0.114669	Sensitive (coculture)			0.0148039	Sensitive (coculture)				0.103584	Sensitive (coculture)
GV014_ACGTAACTCACGGGCT	4.23746	1.69866	Sensitive (coculture)			GV014_ACGTAACTCACGGGCT	4.23746	1.69866	G1		-0.0309515	Sensitive (coculture)	-0.0140933	Sensitive (coculture)			0.127025	Sensitive (coculture)				-0.031314	Sensitive (coculture)
GV014_ACGTAACTCGCCGAAC	3.15291	-1.6493	Sensitive (coculture)			GV014_ACGTAACTCGCCGAAC	3.15291	-1.6493	G1		0.095471	Sensitive (coculture)	0.0353069	Sensitive (coculture)			0.0376715	Sensitive (coculture)				0.0277012	Sensitive (coculture)
GV014_ACGTAACTCGGAAACG	-0.040008	3.14054	Resistant (coculture)			GV014_ACGTAACTCGGAAACG	-0.040008	3.14054	G1		0.0563923	Resistant (coculture)	0.079224	Resistant (coculture)			0.0387924	Resistant (coculture)				0.0960693	Resistant (coculture)
GV014_ACGTACAAGTCATACC	0.795816	3.08244	Resistant (coculture)			GV014_ACGTACAAGTCATACC	0.795816	3.08244	G1		-0.000685614	Resistant (coculture)	0.0289914	Resistant (coculture)			0.0421974	Resistant (coculture)				0.0400156	Resistant (coculture)
GV014_ACGTACAGTACTAACC	3.17599	-2.02511	Sensitive (coculture)			GV014_ACGTACAGTACTAACC	3.17599	-2.02511	G1		0.0393945	Sensitive (coculture)	-0.00548999	Sensitive (coculture)			-0.0506536	Sensitive (coculture)				-0.0195361	Sensitive (coculture)
GV014_ACGTACAGTGTATACC	0.704925	2.85957	Resistant (coculture)			GV014_ACGTACAGTGTATACC	0.704925	2.85957	G1		0.0149491	Resistant (coculture)	0.010964	Resistant (coculture)			0.06734	Resistant (coculture)				0.00518679	Resistant (coculture)
GV014_ACGTACAGTTCTCCAC	-0.195242	4.62122	Resistant (coculture)			GV014_ACGTACAGTTCTCCAC	-0.195242	4.62122	G1		0.0425935	Resistant (coculture)	0.042032	Resistant (coculture)			0.0335202	Resistant (coculture)				0.050101	Resistant (coculture)
GV014_ACGTACAGTTTGGAAA	0.0550369	-0.130446	Resistant (coculture)			GV014_ACGTACAGTTTGGAAA	0.0550369	-0.130446	G2M		0.0745682	Resistant (coculture)	0.100715	Resistant (coculture)			0.041243	Resistant (coculture)				0.140516	Resistant (coculture)
GV014_ACGTACATCCTCTTTC	0.863943	3.41174	Resistant (coculture)			GV014_ACGTACATCCTCTTTC	0.863943	3.41174	G1		0.0646819	Resistant (coculture)	0.0493728	Resistant (coculture)			-0.057984	Resistant (coculture)				0.0040559	Resistant (coculture)
GV014_ACGTACATCGATACAC	1.58181	3.82367	Resistant (coculture)			GV014_ACGTACATCGATACAC	1.58181	3.82367	G1		-0.0438746	Resistant (coculture)	0.00346403	Resistant (coculture)			-0.0870771	Resistant (coculture)				-0.0434816	Resistant (coculture)
GV014_ACGTAGTCACACTGGC	-0.799493	2.75306	Resistant (coculture)			GV014_ACGTAGTCACACTGGC	-0.799493	2.75306	G1		0.0600925	Resistant (coculture)	0.0906603	Resistant (coculture)			0.114002	Resistant (coculture)				0.0738072	Resistant (coculture)
GV014_ACGTAGTCATCTATCT	0.76392	3.90558	Resistant (coculture)			GV014_ACGTAGTCATCTATCT	0.76392	3.90558	G1		0.0305954	Resistant (coculture)	0.0241531	Resistant (coculture)			0.129774	Resistant (coculture)				0.0135087	Resistant (coculture)
GV014_ACGTAGTGTGAATAAC	3.74228	-0.221926	Sensitive (coculture)			GV014_ACGTAGTGTGAATAAC	3.74228	-0.221926	S		-0.00433344	Sensitive (coculture)	0.0106877	Sensitive (coculture)			0.148624	Sensitive (coculture)				0.0339564	Sensitive (coculture)
GV014_ACGTAGTTCCCAGCGA	-1.23678	2.56141	Resistant (coculture)			GV014_ACGTAGTTCCCAGCGA	-1.23678	2.56141	S		0.0776224	Resistant (coculture)	0.0925579	Resistant (coculture)			0.00984429	Resistant (coculture)				0.0851687	Resistant (coculture)
GV014_ACGTAGTTCGAATCCA	-0.151361	-4.26944	Sensitive (coculture)			GV014_ACGTAGTTCGAATCCA	-0.151361	-4.26944	G2M		0.106235	Sensitive (coculture)	0.0955896	Sensitive (coculture)			-0.122876	Sensitive (coculture)				0.110325	Sensitive (coculture)
GV014_ACGTCCTAGAGACAAG	1.31769	3.40127	Resistant (coculture)			GV014_ACGTCCTAGAGACAAG	1.31769	3.40127	G1		-0.0141923	Resistant (coculture)	0.0199174	Resistant (coculture)			-0.0656284	Resistant (coculture)				-0.0342825	Resistant (coculture)
GV014_ACGTCCTAGCAAATGT	3.86254	-2.21979	Sensitive (coculture)			GV014_ACGTCCTAGCAAATGT	3.86254	-2.21979	S		0.0799664	Sensitive (coculture)	0.044833	Sensitive (coculture)			0.00703502	Sensitive (coculture)				0.0493123	Sensitive (coculture)
GV014_ACGTCCTAGGCACTCC	-1.38745	-1.34532	Resistant (coculture)			GV014_ACGTCCTAGGCACTCC	-1.38745	-1.34532	G1		0.0721329	Resistant (coculture)	0.0830009	Resistant (coculture)			0.125232	Resistant (coculture)				0.0782826	Resistant (coculture)
GV014_ACGTCCTCAACAACAA	-5.25256	-0.353668	Resistant (coculture)			GV014_ACGTCCTCAACAACAA	-5.25256	-0.353668	S		0.120285	Resistant (coculture)	0.133143	Resistant (coculture)			0.051466	Resistant (coculture)				0.187518	Resistant (coculture)
GV014_ACGTCCTCAACCTAAC	-1.85531	-2.89344	Resistant (coculture)			GV014_ACGTCCTCAACCTAAC	-1.85531	-2.89344	G2M		0.0152088	Resistant (coculture)	0.102041	Resistant (coculture)			0.203719	Resistant (coculture)				0.10175	Resistant (coculture)
GV014_ACGTCCTCAAGCGATG	-4.8568	-3.51503	Resistant (coculture)			GV014_ACGTCCTCAAGCGATG	-4.8568	-3.51503	G2M		0.0933455	Resistant (coculture)	0.0907805	Resistant (coculture)			0.0605036	Resistant (coculture)				0.0932773	Resistant (coculture)
GV014_ACGTCCTCATGTCAGT	-0.388618	-4.78385	Sensitive (coculture)			GV014_ACGTCCTCATGTCAGT	-0.388618	-4.78385	G2M		0.105068	Sensitive (coculture)	0.0932655	Sensitive (coculture)			0.122485	Sensitive (coculture)				0.123621	Sensitive (coculture)
GV014_ACGTCCTGTCTTGCTC	1.97434	3.16248	Resistant (coculture)			GV014_ACGTCCTGTCTTGCTC	1.97434	3.16248	G1		0.0368763	Resistant (coculture)	0.0382359	Resistant (coculture)			-0.128902	Resistant (coculture)				0.00211744	Resistant (coculture)
GV014_ACGTCCTGTTCGGCTG	2.65678	0.0159578	Sensitive (coculture)			GV014_ACGTCCTGTTCGGCTG	2.65678	0.0159578	G1		0.0489201	Sensitive (coculture)	0.035429	Sensitive (coculture)			0.0793835	Sensitive (coculture)				0.085097	Sensitive (coculture)
GV014_ACGTCCTTCAGACAAA	-0.442109	1.26055	Resistant (coculture)			GV014_ACGTCCTTCAGACAAA	-0.442109	1.26055	G1		0.0174881	Resistant (coculture)	0.0321741	Resistant (coculture)			0.10983	Resistant (coculture)				0.0810182	Resistant (coculture)
GV014_ACGTCCTTCCCAGCGA	1.55665	2.96518	Resistant (coculture)			GV014_ACGTCCTTCCCAGCGA	1.55665	2.96518	G1		0.0124374	Resistant (coculture)	0.0313112	Resistant (coculture)			0.0283885	Resistant (coculture)				-0.0267544	Resistant (coculture)
GV014_ACGTCCTTCGCCTTGT	-3.71842	-4.62765	Resistant (coculture)			GV014_ACGTCCTTCGCCTTGT	-3.71842	-4.62765	G2M		0.158324	Resistant (coculture)	0.111499	Resistant (coculture)			0.0989175	Resistant (coculture)				0.140478	Resistant (coculture)
GV014_ACGTCCTTCGCTAGCG	-2.8219	-4.71902	Resistant (coculture)			GV014_ACGTCCTTCGCTAGCG	-2.8219	-4.71902	G2M		0.0715185	Resistant (coculture)	0.0906955	Resistant (coculture)			0.0480819	Resistant (coculture)				0.117824	Resistant (coculture)
GV014_ACGTCCTTCGGACTTA	0.0277674	3.22741	Resistant (coculture)			GV014_ACGTCCTTCGGACTTA	0.0277674	3.22741	G1		0.0210218	Resistant (coculture)	0.0460667	Resistant (coculture)			0.0422479	Resistant (coculture)				0.0128478	Resistant (coculture)
GV014_ACGTCCTTCTAGGCAT	1.14388	-2.81009	Resistant (coculture)			GV014_ACGTCCTTCTAGGCAT	1.14388	-2.81009	S		0.138182	Resistant (coculture)	0.105209	Resistant (coculture)			0.094512	Resistant (coculture)				0.142376	Resistant (coculture)
GV014_ACGTCCTTCTTTGGAG	5.48573	1.56878	Sensitive (coculture)			GV014_ACGTCCTTCTTTGGAG	5.48573	1.56878	G1		0.058844	Sensitive (coculture)	0.0691163	Sensitive (coculture)			0.0203042	Sensitive (coculture)				0.0516796	Sensitive (coculture)
GV014_ACGTTCCAGCACTCGC	-0.902621	-4.65967	Sensitive (coculture)			GV014_ACGTTCCAGCACTCGC	-0.902621	-4.65967	G2M		0.20263	Sensitive (coculture)	0.172465	Sensitive (coculture)			0.174782	Sensitive (coculture)				0.122492	Sensitive (coculture)
GV014_ACGTTCCCAAATACGA	-1.32636	0.0696583	Resistant (coculture)			GV014_ACGTTCCCAAATACGA	-1.32636	0.0696583	G1		0.0109388	Resistant (coculture)	0.0909772	Resistant (coculture)			-0.015766	Resistant (coculture)				0.113704	Resistant (coculture)
GV014_ACGTTCCCACGACAAG	-3.24059	-0.862047	Resistant (coculture)			GV014_ACGTTCCCACGACAAG	-3.24059	-0.862047	S		0.119442	Resistant (coculture)	0.125162	Resistant (coculture)			0.190208	Resistant (coculture)				0.162847	Resistant (coculture)
GV014_ACGTTCCCAGTCAGCC	-3.04086	-4.71564	Resistant (coculture)			GV014_ACGTTCCCAGTCAGCC	-3.04086	-4.71564	G2M		0.0199966	Resistant (coculture)	0.0468677	Resistant (coculture)			0.180383	Resistant (coculture)				0.0531076	Resistant (coculture)
GV014_ACGTTCCCATATGGCT	-2.74844	3.59004	Resistant (coculture)			GV014_ACGTTCCCATATGGCT	-2.74844	3.59004	G1		0.0694175	Resistant (coculture)	0.0518048	Resistant (coculture)			0.0277986	Resistant (coculture)				0.0894145	Resistant (coculture)
GV014_ACGTTCCCATCAGCAT	-0.283727	1.77405	Resistant (coculture)			GV014_ACGTTCCCATCAGCAT	-0.283727	1.77405	G1		0.0463782	Resistant (coculture)	0.074798	Resistant (coculture)			0.0104305	Resistant (coculture)				0.0495393	Resistant (coculture)
GV014_ACGTTCCCATGCGTGC	-5.41501	-0.256194	Resistant (coculture)			GV014_ACGTTCCCATGCGTGC	-5.41501	-0.256194	S		0.106958	Resistant (coculture)	0.106964	Resistant (coculture)			0.131338	Resistant (coculture)				0.163235	Resistant (coculture)
GV014_ACGTTCCTCCCTCAAC	3.79244	-0.989479	Sensitive (coculture)			GV014_ACGTTCCTCCCTCAAC	3.79244	-0.989479	G1		-0.0312497	Sensitive (coculture)	-0.0294775	Sensitive (coculture)			0.120428	Sensitive (coculture)				-0.0802682	Sensitive (coculture)
GV014_ACGTTCCTCCGATCTC	4.6655	-0.380275	Sensitive (coculture)			GV014_ACGTTCCTCCGATCTC	4.6655	-0.380275	G1		0.0307857	Sensitive (coculture)	0.0234971	Sensitive (coculture)			0.0215722	Sensitive (coculture)				0.0638611	Sensitive (coculture)
GV014_ACGTTCCTCCTATTTG	-2.86549	-4.97936	Resistant (coculture)			GV014_ACGTTCCTCCTATTTG	-2.86549	-4.97936	G2M		0.0997956	Resistant (coculture)	0.0844224	Resistant (coculture)			0.09762	Resistant (coculture)				0.112847	Resistant (coculture)
GV014_ACGTTCCTCGAGCACC	3.32359	-0.859291	Sensitive (coculture)			GV014_ACGTTCCTCGAGCACC	3.32359	-0.859291	G1		-0.000707617	Sensitive (coculture)	0.019669	Sensitive (coculture)			0.137254	Sensitive (coculture)				0.0155411	Sensitive (coculture)
GV014_ACGTTCCTCGCAACAT	-1.02003	4.34662	Resistant (coculture)			GV014_ACGTTCCTCGCAACAT	-1.02003	4.34662	G1		0.0419322	Resistant (coculture)	0.0689511	Resistant (coculture)			-0.00771927	Resistant (coculture)				0.0617726	Resistant (coculture)
GV014_ACGTTCCTCGCGGACT	2.08283	1.41757	Resistant (coculture)			GV014_ACGTTCCTCGCGGACT	2.08283	1.41757	G1		0.0215424	Resistant (coculture)	0.0441165	Resistant (coculture)			0.146079	Resistant (coculture)				0.0600061	Resistant (coculture)
GV014_ACTACGAAGCCTAGGA	-4.09673	-3.13784	Resistant (coculture)			GV014_ACTACGAAGCCTAGGA	-4.09673	-3.13784	G2M		0.116015	Resistant (coculture)	0.0758479	Resistant (coculture)			0.0944559	Resistant (coculture)				0.128578	Resistant (coculture)
GV014_ACTACGAAGCCTGAGA	0.520002	-2.84787	Sensitive (coculture)			GV014_ACTACGAAGCCTGAGA	0.520002	-2.84787	S		0.142284	Sensitive (coculture)	0.111962	Sensitive (coculture)			-0.0519858	Sensitive (coculture)				0.143173	Sensitive (coculture)
GV014_ACTACGAAGGTAAACT	-1.62976	5.51163	Resistant (coculture)			GV014_ACTACGAAGGTAAACT	-1.62976	5.51163	G1		0.0704017	Resistant (coculture)	0.0297929	Resistant (coculture)			0.14756	Resistant (coculture)				0.0379488	Resistant (coculture)
GV014_ACTACGAAGTACCATC	1.16024	3.5682	Resistant (coculture)			GV014_ACTACGAAGTACCATC	1.16024	3.5682	G1		0.0134372	Resistant (coculture)	0.0244356	Resistant (coculture)			0.00363719	Resistant (coculture)				-0.0259195	Resistant (coculture)
GV014_ACTACGACAGTCCCGA	1.37627	4.65994	Resistant (coculture)			GV014_ACTACGACAGTCCCGA	1.37627	4.65994	S		0.0784668	Resistant (coculture)	0.0449815	Resistant (coculture)			0.187111	Resistant (coculture)				0.070912	Resistant (coculture)
GV014_ACTACGAGTCGGTAAG	-1.38489	0.641965	Resistant (coculture)			GV014_ACTACGAGTCGGTAAG	-1.38489	0.641965	G1		0.05667	Resistant (coculture)	0.0907266	Resistant (coculture)			-0.00537259	Resistant (coculture)				0.116887	Resistant (coculture)
GV014_ACTACGAGTGACAGCA	-3.11515	-4.07114	Resistant (coculture)			GV014_ACTACGAGTGACAGCA	-3.11515	-4.07114	G2M		0.117257	Resistant (coculture)	0.158735	Resistant (coculture)			0.0910812	Resistant (coculture)				0.187087	Resistant (coculture)
GV014_ACTACGATCCTTATCA	3.40709	-0.015504	Sensitive (coculture)			GV014_ACTACGATCCTTATCA	3.40709	-0.015504	G1		0.0231198	Sensitive (coculture)	0.0178858	Sensitive (coculture)			0.0537333	Sensitive (coculture)				0.00924141	Sensitive (coculture)
GV014_ACTACGATCTGGCCAG	-0.281603	3.62845	Resistant (coculture)			GV014_ACTACGATCTGGCCAG	-0.281603	3.62845	G1		-0.0370187	Resistant (coculture)	0.0509989	Resistant (coculture)			0.00690927	Resistant (coculture)				0.0157233	Resistant (coculture)
GV014_ACTATCTAGAATTCAG	-0.199055	-4.90233	Sensitive (coculture)			GV014_ACTATCTAGAATTCAG	-0.199055	-4.90233	G2M		0.136691	Sensitive (coculture)	0.142638	Sensitive (coculture)			0.0555241	Sensitive (coculture)				0.0959293	Sensitive (coculture)
GV014_ACTATCTAGGTAGACC	0.8409	-0.207904	Resistant (coculture)			GV014_ACTATCTAGGTAGACC	0.8409	-0.207904	G2M		0.0560503	Resistant (coculture)	0.0715983	Resistant (coculture)			0.176603	Resistant (coculture)				0.0686277	Resistant (coculture)
GV014_ACTATCTAGTATAGAC	-0.314991	2.78443	Resistant (coculture)			GV014_ACTATCTAGTATAGAC	-0.314991	2.78443	G1		0.0003634	Resistant (coculture)	0.0396426	Resistant (coculture)			0.0221971	Resistant (coculture)				0.0559584	Resistant (coculture)
GV014_ACTATCTCAACGAGGT	-5.15242	-0.289547	Resistant (coculture)			GV014_ACTATCTCAACGAGGT	-5.15242	-0.289547	S		0.0738794	Resistant (coculture)	0.109327	Resistant (coculture)			-0.0601368	Resistant (coculture)				0.155848	Resistant (coculture)
GV014_ACTATCTCACAGTCCG	-1.82811	-1.73984	Resistant (coculture)			GV014_ACTATCTCACAGTCCG	-1.82811	-1.73984	G2M		0.0372613	Resistant (coculture)	0.068169	Resistant (coculture)			0.133018	Resistant (coculture)				0.0977384	Resistant (coculture)
GV014_ACTATCTCACTTGACA	-2.52448	3.78795	Resistant (coculture)			GV014_ACTATCTCACTTGACA	-2.52448	3.78795	G1		0.0536709	Resistant (coculture)	0.0586509	Resistant (coculture)			0.0891163	Resistant (coculture)				0.0933142	Resistant (coculture)
GV014_ACTATCTCAGAAGTTA	1.179	-2.6947	Sensitive (coculture)			GV014_ACTATCTCAGAAGTTA	1.179	-2.6947	S		0.105147	Sensitive (coculture)	0.0799641	Sensitive (coculture)			-0.0411717	Sensitive (coculture)				0.114023	Sensitive (coculture)
GV014_ACTATCTCATGAGATA	0.28306	4.93789	Resistant (coculture)			GV014_ACTATCTCATGAGATA	0.28306	4.93789	G1		0.0619127	Resistant (coculture)	0.0323804	Resistant (coculture)			0.100031	Resistant (coculture)				0.0435975	Resistant (coculture)
GV014_ACTATCTGTCCTGTTC	0.35462	5.53647	Resistant (coculture)			GV014_ACTATCTGTCCTGTTC	0.35462	5.53647	G1		0.0514713	Resistant (coculture)	0.0361902	Resistant (coculture)			0.0787485	Resistant (coculture)				0.0383711	Resistant (coculture)
GV014_ACTATCTTCGGTCTGG	-5.24154	-2.1173	Resistant (coculture)			GV014_ACTATCTTCGGTCTGG	-5.24154	-2.1173	G2M		0.0961929	Resistant (coculture)	0.10359	Resistant (coculture)			0.0325106	Resistant (coculture)				0.134265	Resistant (coculture)
GV014_ACTATGGAGGTGCGAT	0.319111	0.867891	Resistant (coculture)			GV014_ACTATGGAGGTGCGAT	0.319111	0.867891	G1		0.0351	Resistant (coculture)	0.0642917	Resistant (coculture)			0.012136	Resistant (coculture)				0.0501975	Resistant (coculture)
GV014_ACTATGGCAATTGCGT	-0.181217	2.89565	Resistant (coculture)			GV014_ACTATGGCAATTGCGT	-0.181217	2.89565	G1		0.0812995	Resistant (coculture)	0.0791123	Resistant (coculture)			0.00206568	Resistant (coculture)				0.0683619	Resistant (coculture)
GV014_ACTATGGCACTGAGGA	-3.36529	-0.721408	Resistant (coculture)			GV014_ACTATGGCACTGAGGA	-3.36529	-0.721408	S		0.0955829	Resistant (coculture)	0.104968	Resistant (coculture)			-0.0768973	Resistant (coculture)				0.157311	Resistant (coculture)
GV014_ACTATGGTCAACCTCC	-0.481973	-3.72378	Sensitive (coculture)			GV014_ACTATGGTCAACCTCC	-0.481973	-3.72378	G2M		0.130263	Sensitive (coculture)	0.0968616	Sensitive (coculture)			0.199309	Sensitive (coculture)				0.134269	Sensitive (coculture)
GV014_ACTATGGTCGACCCAG	-4.96605	-2.52971	Resistant (coculture)			GV014_ACTATGGTCGACCCAG	-4.96605	-2.52971	S		0.123374	Resistant (coculture)	0.11704	Resistant (coculture)			0.100124	Resistant (coculture)				0.162488	Resistant (coculture)
GV014_ACTATTCAGTATAGGT	0.410969	-0.509107	Resistant (coculture)			GV014_ACTATTCAGTATAGGT	0.410969	-0.509107	G1		0.109257	Resistant (coculture)	0.133537	Resistant (coculture)			-0.0224796	Resistant (coculture)				0.136789	Resistant (coculture)
GV014_ACTATTCCAGTGGTGA	-0.165095	-4.81546	Sensitive (coculture)			GV014_ACTATTCCAGTGGTGA	-0.165095	-4.81546	G2M		0.137014	Sensitive (coculture)	0.15262	Sensitive (coculture)			0.202798	Sensitive (coculture)				0.179031	Sensitive (coculture)
GV014_ACTATTCCATCAGCTA	3.07009	-1.10553	Resistant (coculture)			GV014_ACTATTCCATCAGCTA	3.07009	-1.10553	G1		0.0492208	Resistant (coculture)	0.105254	Resistant (coculture)			0.207708	Resistant (coculture)				0.155195	Resistant (coculture)
GV014_ACTATTCGTAACGGTG	0.413778	0.768359	Resistant (coculture)			GV014_ACTATTCGTAACGGTG	0.413778	0.768359	G1		0.0556449	Resistant (coculture)	0.0782394	Resistant (coculture)			0.0364458	Resistant (coculture)				0.0491534	Resistant (coculture)
GV014_ACTATTCGTAGGACCA	-0.201921	4.96569	Resistant (coculture)			GV014_ACTATTCGTAGGACCA	-0.201921	4.96569	G1		0.0421538	Resistant (coculture)	-0.000551283	Resistant (coculture)			0.164235	Resistant (coculture)				0.0395435	Resistant (coculture)
GV014_ACTATTCGTATCAGGG	4.04574	-0.505142	Sensitive (coculture)			GV014_ACTATTCGTATCAGGG	4.04574	-0.505142	G2M		0.126439	Sensitive (coculture)	0.108226	Sensitive (coculture)			0.17642	Sensitive (coculture)				0.13226	Sensitive (coculture)
GV014_ACTATTCGTATCGAGG	1.14239	-2.81726	Sensitive (coculture)			GV014_ACTATTCGTATCGAGG	1.14239	-2.81726	S		0.13698	Sensitive (coculture)	0.151277	Sensitive (coculture)			0.079675	Sensitive (coculture)				0.216187	Sensitive (coculture)
GV014_ACTATTCGTATTCTCT	4.85203	-1.18876	Sensitive (coculture)			GV014_ACTATTCGTATTCTCT	4.85203	-1.18876	G1		-0.0460865	Sensitive (coculture)	-0.00817095	Sensitive (coculture)			-0.082175	Sensitive (coculture)				-0.0339727	Sensitive (coculture)
GV014_ACTATTCTCGAATGCT	-2.01241	-2.95567	Resistant (coculture)			GV014_ACTATTCTCGAATGCT	-2.01241	-2.95567	G2M		0.0775819	Resistant (coculture)	0.0909102	Resistant (coculture)			0.23503	Resistant (coculture)				0.0957776	Resistant (coculture)
GV014_ACTCCCAAGCTCTATG	-3.66609	-1.28299	Resistant (coculture)			GV014_ACTCCCAAGCTCTATG	-3.66609	-1.28299	S		0.100558	Resistant (coculture)	0.133868	Resistant (coculture)			0.0840002	Resistant (coculture)				0.199361	Resistant (coculture)
GV014_ACTCCCACACGCGGTT	-3.01612	-0.623221	Resistant (coculture)			GV014_ACTCCCACACGCGGTT	-3.01612	-0.623221	S		0.0794882	Resistant (coculture)	0.0544756	Resistant (coculture)			-0.0599601	Resistant (coculture)				0.0819466	Resistant (coculture)
GV014_ACTCCCAGTACAGCGA	3.69979	-1.70767	Sensitive (coculture)			GV014_ACTCCCAGTACAGCGA	3.69979	-1.70767	G1		0.0130891	Sensitive (coculture)	0.0408644	Sensitive (coculture)			0.0184348	Sensitive (coculture)				-0.0122304	Sensitive (coculture)
GV014_ACTCCCAGTCGCTTAA	-2.94184	-5.05531	Resistant (coculture)			GV014_ACTCCCAGTCGCTTAA	-2.94184	-5.05531	G2M		0.0407988	Resistant (coculture)	0.065004	Resistant (coculture)			0.0733508	Resistant (coculture)				0.0849774	Resistant (coculture)
GV014_ACTCCCAGTGCGGATA	-0.99962	-0.466541	Resistant (coculture)			GV014_ACTCCCAGTGCGGATA	-0.99962	-0.466541	G2M		0.0807686	Resistant (coculture)	0.0872351	Resistant (coculture)			0.0881626	Resistant (coculture)				0.130423	Resistant (coculture)
GV014_ACTCCCAGTGGTATGG	-5.04441	-0.725925	Resistant (coculture)			GV014_ACTCCCAGTGGTATGG	-5.04441	-0.725925	S		0.135212	Resistant (coculture)	0.139618	Resistant (coculture)			0.116869	Resistant (coculture)				0.178844	Resistant (coculture)
GV014_ACTCCCAGTTGTAGCT	-4.90145	-0.562175	Resistant (coculture)			GV014_ACTCCCAGTTGTAGCT	-4.90145	-0.562175	S		0.136949	Resistant (coculture)	0.123259	Resistant (coculture)			-0.0127061	Resistant (coculture)				0.167069	Resistant (coculture)
GV014_ACTCCCATCTGAGAAA	-5.74051	0.262195	Resistant (coculture)			GV014_ACTCCCATCTGAGAAA	-5.74051	0.262195	S		0.0863441	Resistant (coculture)	0.117691	Resistant (coculture)			0.1182	Resistant (coculture)				0.201669	Resistant (coculture)
GV014_ACTCTCGCAGGACATG	-3.24705	-0.756313	Resistant (coculture)			GV014_ACTCTCGCAGGACATG	-3.24705	-0.756313	S		0.0799594	Resistant (coculture)	0.122311	Resistant (coculture)			0.137705	Resistant (coculture)				0.188132	Resistant (coculture)
GV014_ACTCTCGGTAACTTCG	1.42268	3.58412	Resistant (coculture)			GV014_ACTCTCGGTAACTTCG	1.42268	3.58412	G1		0.0499369	Resistant (coculture)	0.0145896	Resistant (coculture)			0.143937	Resistant (coculture)				0.0713043	Resistant (coculture)
GV014_ACTCTCGTCCATGAGT	-5.02792	-0.475672	Resistant (coculture)			GV014_ACTCTCGTCCATGAGT	-5.02792	-0.475672	S		0.131674	Resistant (coculture)	0.132623	Resistant (coculture)			0.118911	Resistant (coculture)				0.195559	Resistant (coculture)
GV014_ACTCTCGTCGAGAATA	-1.48137	4.28889	Resistant (coculture)			GV014_ACTCTCGTCGAGAATA	-1.48137	4.28889	S		0.0537428	Resistant (coculture)	0.0777564	Resistant (coculture)			0.16116	Resistant (coculture)				0.104188	Resistant (coculture)
GV014_ACTGATGAGAGGGTAA	-1.41943	5.01979	Resistant (coculture)			GV014_ACTGATGAGAGGGTAA	-1.41943	5.01979	G1		0.0683807	Resistant (coculture)	0.0603535	Resistant (coculture)			0.0732158	Resistant (coculture)				0.0565257	Resistant (coculture)
GV014_ACTGATGAGGGTAATT	0.051074	5.3186	Resistant (coculture)			GV014_ACTGATGAGGGTAATT	0.051074	5.3186	G1		0.0837812	Resistant (coculture)	0.0600417	Resistant (coculture)			0.160026	Resistant (coculture)				0.0853986	Resistant (coculture)
GV014_ACTGATGAGTGGTTGG	1.75631	4.11912	Resistant (coculture)			GV014_ACTGATGAGTGGTTGG	1.75631	4.11912	G1		-0.00398668	Resistant (coculture)	0.0236945	Resistant (coculture)			-0.125422	Resistant (coculture)				0.00460731	Resistant (coculture)
GV014_ACTGATGAGTTGCATC	3.85847	-0.802306	Sensitive (coculture)			GV014_ACTGATGAGTTGCATC	3.85847	-0.802306	G1		-0.00401874	Sensitive (coculture)	-0.0292986	Sensitive (coculture)			0.10398	Sensitive (coculture)				-0.038483	Sensitive (coculture)
GV014_ACTGATGCAAGATGTA	-2.01642	2.87642	Resistant (coculture)			GV014_ACTGATGCAAGATGTA	-2.01642	2.87642	S		0.0741604	Resistant (coculture)	0.109589	Resistant (coculture)			0.0591282	Resistant (coculture)				0.170449	Resistant (coculture)
GV014_ACTGATGCAGAGCTAG	-1.29065	2.51759	Resistant (coculture)			GV014_ACTGATGCAGAGCTAG	-1.29065	2.51759	G1		0.054031	Resistant (coculture)	0.0523443	Resistant (coculture)			0.0793678	Resistant (coculture)				0.0704103	Resistant (coculture)
GV014_ACTGATGCAGGTGTTT	-0.518711	2.31584	Resistant (coculture)			GV014_ACTGATGCAGGTGTTT	-0.518711	2.31584	G1		0.0337568	Resistant (coculture)	0.0464202	Resistant (coculture)			0.108972	Resistant (coculture)				0.0250029	Resistant (coculture)
GV014_ACTGATGCATACACCA	3.99489	-1.9118	Sensitive (coculture)			GV014_ACTGATGCATACACCA	3.99489	-1.9118	G1		0.0145977	Sensitive (coculture)	0.0441543	Sensitive (coculture)			0.115695	Sensitive (coculture)				0.0384808	Sensitive (coculture)
GV014_ACTGATGCATGACTCA	-1.03095	0.555827	Resistant (coculture)			GV014_ACTGATGCATGACTCA	-1.03095	0.555827	G1		0.0301799	Resistant (coculture)	0.0443612	Resistant (coculture)			0.135209	Resistant (coculture)				0.104421	Resistant (coculture)
GV014_ACTGATGGTTCGCGTG	-0.948018	-4.3732	Sensitive (coculture)			GV014_ACTGATGGTTCGCGTG	-0.948018	-4.3732	G2M		0.0752232	Sensitive (coculture)	0.0393316	Sensitive (coculture)			0.123274	Sensitive (coculture)				0.0623539	Sensitive (coculture)
GV014_ACTGATGTCATGCCGG	-1.19933	4.5464	Sensitive (coculture)			GV014_ACTGATGTCATGCCGG	-1.19933	4.5464	G1		0.0244829	Sensitive (coculture)	0.0268662	Sensitive (coculture)			0.0352618	Sensitive (coculture)				-0.00506651	Sensitive (coculture)
GV014_ACTGATGTCCCAAGCG	0.537224	3.02889	Resistant (coculture)			GV014_ACTGATGTCCCAAGCG	0.537224	3.02889	G1		-0.0493162	Resistant (coculture)	-0.0367794	Resistant (coculture)			0.10827	Resistant (coculture)				-0.0258723	Resistant (coculture)
GV014_ACTGATGTCCTAACAG	1.17186	0.037172	Resistant (coculture)			GV014_ACTGATGTCCTAACAG	1.17186	0.037172	G1		0.0822382	Resistant (coculture)	0.108585	Resistant (coculture)			-0.022993	Resistant (coculture)				0.13137	Resistant (coculture)
GV014_ACTGATGTCTCTTAAC	0.0563847	3.37072	Resistant (coculture)			GV014_ACTGATGTCTCTTAAC	0.0563847	3.37072	G1		-0.000158179	Resistant (coculture)	-0.0156539	Resistant (coculture)			-0.041207	Resistant (coculture)				-0.0789241	Resistant (coculture)
GV014_ACTGATGTCTTCCCAG	-1.46242	5.54195	Resistant (coculture)			GV014_ACTGATGTCTTCCCAG	-1.46242	5.54195	G1		0.0456291	Resistant (coculture)	0.0513713	Resistant (coculture)			-0.00760933	Resistant (coculture)				0.0713733	Resistant (coculture)
GV014_ACTGCAAAGTAGCTCT	4.83799	-1.47284	Sensitive (coculture)			GV014_ACTGCAAAGTAGCTCT	4.83799	-1.47284	G1		-0.028669	Sensitive (coculture)	0.0345534	Sensitive (coculture)			0.0804027	Sensitive (coculture)				-0.0416244	Sensitive (coculture)
GV014_ACTGCAAAGTGCACCC	-1.63598	3.03173	Resistant (coculture)			GV014_ACTGCAAAGTGCACCC	-1.63598	3.03173	G2M		0.0519907	Resistant (coculture)	0.0731867	Resistant (coculture)			0.109477	Resistant (coculture)				0.0988878	Resistant (coculture)
GV014_ACTGCAACACAACGCC	-4.07046	2.24537	Resistant (coculture)			GV014_ACTGCAACACAACGCC	-4.07046	2.24537	S		-0.00348725	Resistant (coculture)	0.0326863	Resistant (coculture)			0.0863922	Resistant (coculture)				0.067577	Resistant (coculture)
GV014_ACTGCAAGTAAGTTGA	1.0808	-2.86437	Sensitive (coculture)			GV014_ACTGCAAGTAAGTTGA	1.0808	-2.86437	S		0.0927906	Sensitive (coculture)	0.127487	Sensitive (coculture)			0.283648	Sensitive (coculture)				0.169819	Sensitive (coculture)
GV014_ACTGCAAGTACTGTTG	-2.69682	-4.30565	Resistant (coculture)			GV014_ACTGCAAGTACTGTTG	-2.69682	-4.30565	G2M		0.111334	Resistant (coculture)	0.0864925	Resistant (coculture)			0.181155	Resistant (coculture)				0.143071	Resistant (coculture)
GV014_ACTGCAATCACCGGGT	-3.76816	-1.36565	Resistant (coculture)			GV014_ACTGCAATCACCGGGT	-3.76816	-1.36565	S		0.198246	Resistant (coculture)	0.139752	Resistant (coculture)			0.101546	Resistant (coculture)				0.139348	Resistant (coculture)
GV014_ACTGCAATCATCCTGC	3.04489	-3.19451	Sensitive (coculture)			GV014_ACTGCAATCATCCTGC	3.04489	-3.19451	G1		0.0838777	Sensitive (coculture)	0.0736852	Sensitive (coculture)			-0.0443897	Sensitive (coculture)				0.0656822	Sensitive (coculture)
GV014_ACTGCAATCCCTCGAT	2.43769	-3.31903	Resistant (coculture)			GV014_ACTGCAATCCCTCGAT	2.43769	-3.31903	G1		0.0783028	Resistant (coculture)	0.0944565	Resistant (coculture)			0.0916274	Resistant (coculture)				0.148165	Resistant (coculture)
GV014_ACTGCAATCGGTCATA	3.93027	-1.08806	Sensitive (coculture)			GV014_ACTGCAATCGGTCATA	3.93027	-1.08806	G1		0.000454247	Sensitive (coculture)	0.0253823	Sensitive (coculture)			0.158509	Sensitive (coculture)				-0.0185372	Sensitive (coculture)
GV014_ACTGTCCAGAACCGCA	0.771923	4.14722	Resistant (coculture)			GV014_ACTGTCCAGAACCGCA	0.771923	4.14722	G1		-0.00363118	Resistant (coculture)	0.0226229	Resistant (coculture)			0.225183	Resistant (coculture)				0.0320487	Resistant (coculture)
GV014_ACTGTCCAGAGTGTGC	-0.142569	3.18404	Resistant (coculture)			GV014_ACTGTCCAGAGTGTGC	-0.142569	3.18404	S		-0.0210562	Resistant (coculture)	0.0179156	Resistant (coculture)			0.0775077	Resistant (coculture)				0.0762753	Resistant (coculture)
GV014_ACTGTCCAGCATATGA	-0.12232	5.80929	Resistant (coculture)			GV014_ACTGTCCAGCATATGA	-0.12232	5.80929	G2M		0.0520971	Resistant (coculture)	0.0317085	Resistant (coculture)			0.123521	Resistant (coculture)				0.00611306	Resistant (coculture)
GV014_ACTGTCCAGGAACGCT	-1.11895	2.13662	Resistant (coculture)			GV014_ACTGTCCAGGAACGCT	-1.11895	2.13662	G1		0.0112353	Resistant (coculture)	-0.00423388	Resistant (coculture)			0.0258138	Resistant (coculture)				-0.00274412	Resistant (coculture)
GV014_ACTGTCCAGGATGGCT	-2.43389	-3.81362	Resistant (coculture)			GV014_ACTGTCCAGGATGGCT	-2.43389	-3.81362	G2M		0.127432	Resistant (coculture)	0.128896	Resistant (coculture)			0.274618	Resistant (coculture)				0.107457	Resistant (coculture)
GV014_ACTGTCCAGGTAAGGA	-0.127815	1.92023	Resistant (coculture)			GV014_ACTGTCCAGGTAAGGA	-0.127815	1.92023	G1		0.0503298	Resistant (coculture)	0.0572344	Resistant (coculture)			0.0851518	Resistant (coculture)				0.106466	Resistant (coculture)
GV014_ACTGTCCGTACAAAGT	-0.110754	-4.96993	Sensitive (coculture)			GV014_ACTGTCCGTACAAAGT	-0.110754	-4.96993	G2M		0.143897	Sensitive (coculture)	0.125287	Sensitive (coculture)			0.0937223	Sensitive (coculture)				0.0827795	Sensitive (coculture)
GV014_ACTGTCCGTGTCCGTG	-4.61247	0.0669422	Resistant (coculture)			GV014_ACTGTCCGTGTCCGTG	-4.61247	0.0669422	S		0.094498	Resistant (coculture)	0.123559	Resistant (coculture)			0.035465	Resistant (coculture)				0.163473	Resistant (coculture)
GV014_ACTGTCCTCAGACCCG	1.08972	-3.11776	Sensitive (coculture)			GV014_ACTGTCCTCAGACCCG	1.08972	-3.11776	S		0.0468806	Sensitive (coculture)	0.0522821	Sensitive (coculture)			0.122592	Sensitive (coculture)				0.08337	Sensitive (coculture)
GV014_ACTGTGACACCACATA	-1.28862	4.23805	Resistant (coculture)			GV014_ACTGTGACACCACATA	-1.28862	4.23805	G1		0.0538785	Resistant (coculture)	0.0461227	Resistant (coculture)			0.0638842	Resistant (coculture)				0.0882954	Resistant (coculture)
GV014_ACTGTGACATAGATCC	-0.354206	5.14744	Resistant (coculture)			GV014_ACTGTGACATAGATCC	-0.354206	5.14744	G1		0.0149863	Resistant (coculture)	0.00743053	Resistant (coculture)			0.121846	Resistant (coculture)				0.0431148	Resistant (coculture)
GV014_ACTGTGACATATCTCT	3.76539	-0.804133	Sensitive (coculture)			GV014_ACTGTGACATATCTCT	3.76539	-0.804133	G1		0.0467809	Sensitive (coculture)	0.0387872	Sensitive (coculture)			0.174378	Sensitive (coculture)				0.0645877	Sensitive (coculture)
GV014_ACTGTGAGTAGTACGG	-0.0287118	2.82936	Resistant (coculture)			GV014_ACTGTGAGTAGTACGG	-0.0287118	2.82936	G1		0.0306734	Resistant (coculture)	0.0118244	Resistant (coculture)			0.110496	Resistant (coculture)				-0.0185499	Resistant (coculture)
GV014_ACTGTGAGTCTGTAAC	-1.67717	3.31064	Resistant (coculture)			GV014_ACTGTGAGTCTGTAAC	-1.67717	3.31064	G1		0.00631657	Resistant (coculture)	0.064367	Resistant (coculture)			0.138521	Resistant (coculture)				0.116322	Resistant (coculture)
GV014_ACTGTGAGTGCCTTCT	3.92812	-2.47355	Sensitive (coculture)			GV014_ACTGTGAGTGCCTTCT	3.92812	-2.47355	S		0.0809306	Sensitive (coculture)	0.0557009	Sensitive (coculture)			-0.119668	Sensitive (coculture)				0.0790869	Sensitive (coculture)
GV014_ACTGTGATCCTCGCAT	1.0323	3.79266	Resistant (coculture)			GV014_ACTGTGATCCTCGCAT	1.0323	3.79266	G1		0.0411743	Resistant (coculture)	0.0307959	Resistant (coculture)			0.0988198	Resistant (coculture)				0.0798028	Resistant (coculture)
GV014_ACTGTGATCTGATGGT	-1.58921	1.60808	Resistant (coculture)			GV014_ACTGTGATCTGATGGT	-1.58921	1.60808	G2M		0.0702957	Resistant (coculture)	0.108706	Resistant (coculture)			0.214654	Resistant (coculture)				0.122273	Resistant (coculture)
GV014_ACTGTGATCTGCTCTG	0.591621	2.60273	Resistant (coculture)			GV014_ACTGTGATCTGCTCTG	0.591621	2.60273	G1		0.0668956	Resistant (coculture)	0.0499218	Resistant (coculture)			0.0807764	Resistant (coculture)				0.0698727	Resistant (coculture)
GV014_ACTTAGGAGGATACGC	-3.61964	-3.60779	Resistant (coculture)			GV014_ACTTAGGAGGATACGC	-3.61964	-3.60779	G2M		0.141244	Resistant (coculture)	0.140537	Resistant (coculture)			0.112356	Resistant (coculture)				0.128178	Resistant (coculture)
GV014_ACTTAGGCAACAGCCC	2.75366	-2.44604	Sensitive (coculture)			GV014_ACTTAGGCAACAGCCC	2.75366	-2.44604	G2M		0.0712934	Sensitive (coculture)	0.0652414	Sensitive (coculture)			0.163097	Sensitive (coculture)				0.0709065	Sensitive (coculture)
GV014_ACTTAGGCAACTCCCT	1.03437	3.35722	Resistant (coculture)			GV014_ACTTAGGCAACTCCCT	1.03437	3.35722	G1		0.0399791	Resistant (coculture)	0.00756189	Resistant (coculture)			0.0041796	Resistant (coculture)				0.00596187	Resistant (coculture)
GV014_ACTTAGGCACGCGCTA	-0.677798	4.02388	Resistant (coculture)			GV014_ACTTAGGCACGCGCTA	-0.677798	4.02388	S		0.0292256	Resistant (coculture)	0.00855902	Resistant (coculture)			0.131977	Resistant (coculture)				0.0255571	Resistant (coculture)
GV014_ACTTAGGCACTGCACG	-1.91993	4.12812	Resistant (coculture)			GV014_ACTTAGGCACTGCACG	-1.91993	4.12812	S		0.036272	Resistant (coculture)	0.0474323	Resistant (coculture)			-0.070679	Resistant (coculture)				0.0865268	Resistant (coculture)
GV014_ACTTAGGCATCTAACG	4.41842	-2.2384	Sensitive (coculture)			GV014_ACTTAGGCATCTAACG	4.41842	-2.2384	G1		0.0786855	Sensitive (coculture)	0.0648389	Sensitive (coculture)			0.13246	Sensitive (coculture)				0.0763393	Sensitive (coculture)
GV014_ACTTAGGCATGATAGA	-1.46377	0.697847	Resistant (coculture)			GV014_ACTTAGGCATGATAGA	-1.46377	0.697847	S		0.059987	Resistant (coculture)	0.109716	Resistant (coculture)			0.148404	Resistant (coculture)				0.140955	Resistant (coculture)
GV014_ACTTAGGGTACTGCCG	0.364399	2.2828	Resistant (coculture)			GV014_ACTTAGGGTACTGCCG	0.364399	2.2828	G1		0.0514768	Resistant (coculture)	0.0858557	Resistant (coculture)			0.0283994	Resistant (coculture)				0.0871058	Resistant (coculture)
GV014_ACTTAGGGTTCATCGA	-5.52942	0.631637	Resistant (coculture)			GV014_ACTTAGGGTTCATCGA	-5.52942	0.631637	G2M		0.0762764	Resistant (coculture)	0.107788	Resistant (coculture)			0.128284	Resistant (coculture)				0.13819	Resistant (coculture)
GV014_ACTTAGGTCAACGCTA	-2.02876	-4.73192	Resistant (coculture)			GV014_ACTTAGGTCAACGCTA	-2.02876	-4.73192	G2M		0.143531	Resistant (coculture)	0.150384	Resistant (coculture)			0.138144	Resistant (coculture)				0.174043	Resistant (coculture)
GV014_ACTTAGGTCGTAGTCA	0.537239	-3.04731	Sensitive (coculture)			GV014_ACTTAGGTCGTAGTCA	0.537239	-3.04731	S		0.137472	Sensitive (coculture)	0.155209	Sensitive (coculture)			0.156973	Sensitive (coculture)				0.206972	Sensitive (coculture)
GV014_ACTTAGGTCTGTGTGA	2.77596	-3.09174	Sensitive (coculture)			GV014_ACTTAGGTCTGTGTGA	2.77596	-3.09174	G1		0.0297735	Sensitive (coculture)	0.0678809	Sensitive (coculture)			0.116953	Sensitive (coculture)				0.0994185	Sensitive (coculture)
GV014_ACTTAGGTCTTACCAT	-6.22141	-0.429915	Resistant (coculture)			GV014_ACTTAGGTCTTACCAT	-6.22141	-0.429915	S		0.087911	Resistant (coculture)	0.126341	Resistant (coculture)			0.0428703	Resistant (coculture)				0.166032	Resistant (coculture)
GV014_ACTTATCAGAGATGCC	3.831	-1.75017	Sensitive (coculture)			GV014_ACTTATCAGAGATGCC	3.831	-1.75017	G1		0.0223419	Sensitive (coculture)	0.0194253	Sensitive (coculture)			0.103208	Sensitive (coculture)				-0.0263845	Sensitive (coculture)
GV014_ACTTATCAGATTGATG	0.388445	4.36887	Resistant (coculture)			GV014_ACTTATCAGATTGATG	0.388445	4.36887	G1		0.0905271	Resistant (coculture)	0.0815842	Resistant (coculture)			0.104279	Resistant (coculture)				0.0745846	Resistant (coculture)
GV014_ACTTATCAGTAACCTC	-0.312352	-4.09103	Sensitive (coculture)			GV014_ACTTATCAGTAACCTC	-0.312352	-4.09103	G2M		0.0528993	Sensitive (coculture)	0.104806	Sensitive (coculture)			0.110539	Sensitive (coculture)				0.0862319	Sensitive (coculture)
GV014_ACTTATCAGTCATGCT	1.1142	2.07898	Resistant (coculture)			GV014_ACTTATCAGTCATGCT	1.1142	2.07898	G1		-0.0426796	Resistant (coculture)	-0.0215132	Resistant (coculture)			0.0195313	Resistant (coculture)				-0.0360088	Resistant (coculture)
GV014_ACTTATCCAAGGTACG	-1.05221	-1.2879	Resistant (coculture)			GV014_ACTTATCCAAGGTACG	-1.05221	-1.2879	G2M		0.0304795	Resistant (coculture)	0.0486503	Resistant (coculture)			0.0220072	Resistant (coculture)				0.0469224	Resistant (coculture)
GV014_ACTTATCGTAGGTTTC	0.199834	1.21954	Resistant (coculture)			GV014_ACTTATCGTAGGTTTC	0.199834	1.21954	G1		0.0417953	Resistant (coculture)	0.0635116	Resistant (coculture)			-0.0746662	Resistant (coculture)				0.0345803	Resistant (coculture)
GV014_ACTTATCGTATGTCAC	3.10721	-1.59567	Sensitive (coculture)			GV014_ACTTATCGTATGTCAC	3.10721	-1.59567	G1		0.0335161	Sensitive (coculture)	0.0223669	Sensitive (coculture)			0.114654	Sensitive (coculture)				0.0122728	Sensitive (coculture)
GV014_ACTTATCGTCACTTCC	-0.545261	-4.56899	Sensitive (coculture)			GV014_ACTTATCGTCACTTCC	-0.545261	-4.56899	G2M		0.0665673	Sensitive (coculture)	0.0681518	Sensitive (coculture)			0.132075	Sensitive (coculture)				0.0624646	Sensitive (coculture)
GV014_ACTTATCTCTCGGCTT	-0.906359	4.60561	Resistant (coculture)			GV014_ACTTATCTCTCGGCTT	-0.906359	4.60561	G1		0.0185552	Resistant (coculture)	0.0321208	Resistant (coculture)			0.0225124	Resistant (coculture)				0.0448183	Resistant (coculture)
GV014_ACTTCCGCACACCTAA	-5.5236	-0.190712	Resistant (coculture)			GV014_ACTTCCGCACACCTAA	-5.5236	-0.190712	S		0.115807	Resistant (coculture)	0.137174	Resistant (coculture)			0.0705426	Resistant (coculture)				0.206722	Resistant (coculture)
GV014_ACTTCCGCAGAGTTCT	3.09868	-3.11584	Sensitive (coculture)			GV014_ACTTCCGCAGAGTTCT	3.09868	-3.11584	G1		-0.0149568	Sensitive (coculture)	0.0155497	Sensitive (coculture)			-0.0144842	Sensitive (coculture)				-0.00553643	Sensitive (coculture)
GV014_ACTTCCGCAGGGACTA	-2.9293	-4.99149	Resistant (coculture)			GV014_ACTTCCGCAGGGACTA	-2.9293	-4.99149	G2M		0.10713	Resistant (coculture)	0.0657199	Resistant (coculture)			0.130076	Resistant (coculture)				0.10236	Resistant (coculture)
GV014_ACTTCCGCATGTTACG	3.38466	-1.67778	Sensitive (coculture)			GV014_ACTTCCGCATGTTACG	3.38466	-1.67778	G1		0.0922414	Sensitive (coculture)	0.0828873	Sensitive (coculture)			0.121815	Sensitive (coculture)				0.118339	Sensitive (coculture)
GV014_ACTTCCGGTCTCGGGT	-2.9697	2.92583	Resistant (coculture)			GV014_ACTTCCGGTCTCGGGT	-2.9697	2.92583	S		0.065233	Resistant (coculture)	0.0723513	Resistant (coculture)			0.00489929	Resistant (coculture)				0.0934367	Resistant (coculture)
GV014_ACTTCCGTCAAGATAG	-0.501135	0.366883	Resistant (coculture)			GV014_ACTTCCGTCAAGATAG	-0.501135	0.366883	G2M		0.0931505	Resistant (coculture)	0.0366535	Resistant (coculture)			0.0811793	Resistant (coculture)				0.0381227	Resistant (coculture)
GV014_ACTTCCGTCCCTCAAC	-3.65737	3.03337	Resistant (coculture)			GV014_ACTTCCGTCCCTCAAC	-3.65737	3.03337	S		0.0364023	Resistant (coculture)	0.0785891	Resistant (coculture)			-0.125039	Resistant (coculture)				0.0597888	Resistant (coculture)
GV014_ACTTCCGTCCGGGACT	-1.47998	-2.52804	Resistant (coculture)			GV014_ACTTCCGTCCGGGACT	-1.47998	-2.52804	G2M		0.0708289	Resistant (coculture)	0.0195329	Resistant (coculture)			0.00622047	Resistant (coculture)				0.0118859	Resistant (coculture)
GV014_ACTTCCGTCGAAGGAC	-4.49786	0.0853648	Resistant (coculture)			GV014_ACTTCCGTCGAAGGAC	-4.49786	0.0853648	S		0.0828969	Resistant (coculture)	0.107696	Resistant (coculture)			0.160905	Resistant (coculture)				0.174446	Resistant (coculture)
GV014_ACTTCCGTCGTTAGAC	1.06479	0.771321	Resistant (coculture)			GV014_ACTTCCGTCGTTAGAC	1.06479	0.771321	G1		0.0108747	Resistant (coculture)	0.0740947	Resistant (coculture)			0.102124	Resistant (coculture)				0.0693561	Resistant (coculture)
GV014_ACTTCCGTCTTCTGGC	0.938236	4.14487	Resistant (coculture)			GV014_ACTTCCGTCTTCTGGC	0.938236	4.14487	G1		-0.0271163	Resistant (coculture)	-0.0385708	Resistant (coculture)			0.0125808	Resistant (coculture)				-0.116603	Resistant (coculture)
GV014_ACTTCGCAGCCATCCG	-0.80557	-0.0633795	Resistant (coculture)			GV014_ACTTCGCAGCCATCCG	-0.80557	-0.0633795	G1		-0.0177847	Resistant (coculture)	0.0476234	Resistant (coculture)			0.00954065	Resistant (coculture)				0.052105	Resistant (coculture)
GV014_ACTTCGCAGGACATCG	-0.0432003	4.98214	Resistant (coculture)			GV014_ACTTCGCAGGACATCG	-0.0432003	4.98214	G1		0.0314304	Resistant (coculture)	0.0450033	Resistant (coculture)			0.0854219	Resistant (coculture)				0.0643136	Resistant (coculture)
GV014_ACTTCGCCACAAACGG	3.30794	-1.87146	Sensitive (coculture)			GV014_ACTTCGCCACAAACGG	3.30794	-1.87146	G1		0.0594033	Sensitive (coculture)	0.0403144	Sensitive (coculture)			0.0426659	Sensitive (coculture)				0.0323147	Sensitive (coculture)
GV014_ACTTCGCCATAGAATG	-0.830151	2.57207	Resistant (coculture)			GV014_ACTTCGCCATAGAATG	-0.830151	2.57207	G1		0.0179028	Resistant (coculture)	-0.0292469	Resistant (coculture)			0.0615528	Resistant (coculture)				-0.0178202	Resistant (coculture)
GV014_ACTTCGCGTCGTCAGC	4.34	-1.65723	Sensitive (coculture)			GV014_ACTTCGCGTCGTCAGC	4.34	-1.65723	G1		0.0966769	Sensitive (coculture)	0.116565	Sensitive (coculture)			0.223319	Sensitive (coculture)				0.183852	Sensitive (coculture)
GV014_ACTTCGCGTTTACCTT	-1.84015	3.72847	Resistant (coculture)			GV014_ACTTCGCGTTTACCTT	-1.84015	3.72847	G1		0.0343488	Resistant (coculture)	0.0756981	Resistant (coculture)			0.0944838	Resistant (coculture)				0.09772	Resistant (coculture)
GV014_ACTTCGCTCCGTAATG	-2.58079	-4.84446	Resistant (coculture)			GV014_ACTTCGCTCCGTAATG	-2.58079	-4.84446	G2M		0.104919	Resistant (coculture)	0.098511	Resistant (coculture)			0.172809	Resistant (coculture)				0.10995	Resistant (coculture)
GV014_ACTTCGCTCTATACTC	-2.92584	-1.62558	Sensitive (coculture)			GV014_ACTTCGCTCTATACTC	-2.92584	-1.62558	S		0.04993	Sensitive (coculture)	0.0879583	Sensitive (coculture)			-0.0189666	Sensitive (coculture)				0.100499	Sensitive (coculture)
GV014_ACTTTCAAGACTACCT	-0.861756	5.63072	Resistant (coculture)			GV014_ACTTTCAAGACTACCT	-0.861756	5.63072	S		0.0553979	Resistant (coculture)	0.0531634	Resistant (coculture)			0.0983421	Resistant (coculture)				0.0668167	Resistant (coculture)
GV014_ACTTTCAAGGATCACG	3.09797	-2.50978	Sensitive (coculture)			GV014_ACTTTCAAGGATCACG	3.09797	-2.50978	G1		0.030884	Sensitive (coculture)	0.0524752	Sensitive (coculture)			0.150509	Sensitive (coculture)				0.0861386	Sensitive (coculture)
GV014_ACTTTCAAGTGACCTT	-0.492155	3.25475	Resistant (coculture)			GV014_ACTTTCAAGTGACCTT	-0.492155	3.25475	G1		0.0327342	Resistant (coculture)	0.0355873	Resistant (coculture)			0.011988	Resistant (coculture)				0.0479173	Resistant (coculture)
GV014_ACTTTCAGTTAGTCGT	0.361369	-2.9778	Sensitive (coculture)			GV014_ACTTTCAGTTAGTCGT	0.361369	-2.9778	S		0.077154	Sensitive (coculture)	0.109849	Sensitive (coculture)			0.21993	Sensitive (coculture)				0.170689	Sensitive (coculture)
GV014_ACTTTCAGTTGAGTCT	1.0499	1.00611	Resistant (coculture)			GV014_ACTTTCAGTTGAGTCT	1.0499	1.00611	G1		0.0481278	Resistant (coculture)	0.075154	Resistant (coculture)			0.128307	Resistant (coculture)				0.127402	Resistant (coculture)
GV014_ACTTTCATCGACCCAG	-1.01161	-0.515853	Resistant (coculture)			GV014_ACTTTCATCGACCCAG	-1.01161	-0.515853	G1		0.104775	Resistant (coculture)	0.105886	Resistant (coculture)			0.148551	Resistant (coculture)				0.146314	Resistant (coculture)
GV014_ACTTTGTAGAGTACCG	-4.51764	-2.38259	Resistant (coculture)			GV014_ACTTTGTAGAGTACCG	-4.51764	-2.38259	G2M		0.104805	Resistant (coculture)	0.145707	Resistant (coculture)			0.080378	Resistant (coculture)				0.163482	Resistant (coculture)
GV014_ACTTTGTAGGTGCTTT	-1.80093	-4.14613	Resistant (coculture)			GV014_ACTTTGTAGGTGCTTT	-1.80093	-4.14613	G2M		0.135963	Resistant (coculture)	0.123967	Resistant (coculture)			0.0562905	Resistant (coculture)				0.113097	Resistant (coculture)
GV014_ACTTTGTGTAACGCGA	1.21017	4.49637	Resistant (coculture)			GV014_ACTTTGTGTAACGCGA	1.21017	4.49637	G1		-0.0124462	Resistant (coculture)	0.0115067	Resistant (coculture)			-0.0311555	Resistant (coculture)				-0.00122712	Resistant (coculture)
GV014_ACTTTGTGTCGAGTTT	-2.91261	-2.40413	Resistant (coculture)			GV014_ACTTTGTGTCGAGTTT	-2.91261	-2.40413	G2M		0.118732	Resistant (coculture)	0.111083	Resistant (coculture)			0.0755009	Resistant (coculture)				0.0991321	Resistant (coculture)
GV014_ACTTTGTTCCATTTCA	2.95796	-2.24004	Sensitive (coculture)			GV014_ACTTTGTTCCATTTCA	2.95796	-2.24004	S		0.0674041	Sensitive (coculture)	0.0641199	Sensitive (coculture)			0.13076	Sensitive (coculture)				0.10958	Sensitive (coculture)
GV014_ACTTTGTTCCTTGACC	-2.6274	-0.687922	Resistant (coculture)			GV014_ACTTTGTTCCTTGACC	-2.6274	-0.687922	S		0.118789	Resistant (coculture)	0.0899082	Resistant (coculture)			0.0979364	Resistant (coculture)				0.109346	Resistant (coculture)
GV014_AGAAATGAGCAGGCTA	1.4276	4.55871	Resistant (coculture)			GV014_AGAAATGAGCAGGCTA	1.4276	4.55871	G1		0.0126841	Resistant (coculture)	0.0486679	Resistant (coculture)			-0.0314489	Resistant (coculture)				0.0425894	Resistant (coculture)
GV014_AGAAATGAGGTAATCA	0.17858	-4.61936	Sensitive (coculture)			GV014_AGAAATGAGGTAATCA	0.17858	-4.61936	G2M		0.0666064	Sensitive (coculture)	0.114202	Sensitive (coculture)			0.251629	Sensitive (coculture)				0.122287	Sensitive (coculture)
GV014_AGAAATGCAATAACCC	0.348186	1.97444	Resistant (coculture)			GV014_AGAAATGCAATAACCC	0.348186	1.97444	G1		-0.0656479	Resistant (coculture)	-0.0466118	Resistant (coculture)			-0.0712532	Resistant (coculture)				-0.0781887	Resistant (coculture)
GV014_AGAAATGCAGGCACAA	4.30805	-1.62048	Sensitive (coculture)			GV014_AGAAATGCAGGCACAA	4.30805	-1.62048	G1		0.00593887	Sensitive (coculture)	-0.0169269	Sensitive (coculture)			-0.034742	Sensitive (coculture)				-0.0239363	Sensitive (coculture)
GV014_AGAAATGGTCCCGCAA	0.405281	4.07619	Resistant (coculture)			GV014_AGAAATGGTCCCGCAA	0.405281	4.07619	G1		-0.00538916	Resistant (coculture)	-0.0340013	Resistant (coculture)			0.0739003	Resistant (coculture)				-0.00595606	Resistant (coculture)
GV014_AGAAATGTCAACGAGG	0.710172	4.60235	Resistant (coculture)			GV014_AGAAATGTCAACGAGG	0.710172	4.60235	S		0.0188504	Resistant (coculture)	0.0555287	Resistant (coculture)			0.0872407	Resistant (coculture)				0.0552981	Resistant (coculture)
GV014_AGAAATGTCGACCCAG	-1.58735	-0.463032	Resistant (coculture)			GV014_AGAAATGTCGACCCAG	-1.58735	-0.463032	G1		0.0729811	Resistant (coculture)	0.085357	Resistant (coculture)			0.103431	Resistant (coculture)				0.0727165	Resistant (coculture)
GV014_AGAACAAAGGAAAGGT	-3.59161	-3.92091	Resistant (coculture)			GV014_AGAACAAAGGAAAGGT	-3.59161	-3.92091	G2M		0.159944	Resistant (coculture)	0.146282	Resistant (coculture)			0.166509	Resistant (coculture)				0.156108	Resistant (coculture)
GV014_AGAACAAAGGTTGACG	-0.726729	3.2533	Resistant (coculture)			GV014_AGAACAAAGGTTGACG	-0.726729	3.2533	G1		0.0552292	Resistant (coculture)	0.0788795	Resistant (coculture)			0.131141	Resistant (coculture)				0.0884382	Resistant (coculture)
GV014_AGAACAAAGTCGCCCA	0.889766	-4.57311	Sensitive (coculture)			GV014_AGAACAAAGTCGCCCA	0.889766	-4.57311	G2M		0.0816229	Sensitive (coculture)	0.149139	Sensitive (coculture)			0.0616587	Sensitive (coculture)				0.146809	Sensitive (coculture)
GV014_AGAACAAAGTCGGCCT	-3.4705	-0.696859	Resistant (coculture)			GV014_AGAACAAAGTCGGCCT	-3.4705	-0.696859	S		0.0731295	Resistant (coculture)	0.102318	Resistant (coculture)			0.0370013	Resistant (coculture)				0.140975	Resistant (coculture)
GV014_AGAACAACAAATGGTA	-3.84376	-0.982725	Resistant (coculture)			GV014_AGAACAACAAATGGTA	-3.84376	-0.982725	S		0.095551	Resistant (coculture)	0.113589	Resistant (coculture)			0.13184	Resistant (coculture)				0.1882	Resistant (coculture)
GV014_AGAACAACATGGATCT	-2.28173	-3.93004	Resistant (coculture)			GV014_AGAACAACATGGATCT	-2.28173	-3.93004	G2M		0.146447	Resistant (coculture)	0.138103	Resistant (coculture)			0.017674	Resistant (coculture)				0.167437	Resistant (coculture)
GV014_AGAACAAGTTAAACCC	4.65518	-1.84831	Sensitive (coculture)			GV014_AGAACAAGTTAAACCC	4.65518	-1.84831	G1		0.069214	Sensitive (coculture)	0.0822408	Sensitive (coculture)			-0.0749756	Sensitive (coculture)				0.0959784	Sensitive (coculture)
GV014_AGAACAATCCGTATAG	-4.18303	-3.85881	Resistant (coculture)			GV014_AGAACAATCCGTATAG	-4.18303	-3.85881	G2M		0.109347	Resistant (coculture)	0.0998184	Resistant (coculture)			0.079269	Resistant (coculture)				0.12522	Resistant (coculture)
GV014_AGAACAATCGATTCCC	1.21114	3.96843	Resistant (coculture)			GV014_AGAACAATCGATTCCC	1.21114	3.96843	G1		-0.0137694	Resistant (coculture)	-0.0334006	Resistant (coculture)			0.134174	Resistant (coculture)				0.0369937	Resistant (coculture)
GV014_AGAACCTAGAGCATTA	-1.91182	3.11649	Resistant (coculture)			GV014_AGAACCTAGAGCATTA	-1.91182	3.11649	G1		0.0472157	Resistant (coculture)	0.0911743	Resistant (coculture)			0.088784	Resistant (coculture)				0.113307	Resistant (coculture)
GV014_AGAACCTAGGAGGTTC	-2.13664	3.72063	Resistant (coculture)			GV014_AGAACCTAGGAGGTTC	-2.13664	3.72063	G2M		0.0605857	Resistant (coculture)	0.0579443	Resistant (coculture)			0.060922	Resistant (coculture)				0.0704282	Resistant (coculture)
GV014_AGAACCTAGGCCACTC	0.793554	-0.0493112	Resistant (coculture)			GV014_AGAACCTAGGCCACTC	0.793554	-0.0493112	G1		0.00292662	Resistant (coculture)	0.0395135	Resistant (coculture)			0.0870179	Resistant (coculture)				0.056878	Resistant (coculture)
GV014_AGAACCTCACTACGGC	-2.95049	-4.48823	Resistant (coculture)			GV014_AGAACCTCACTACGGC	-2.95049	-4.48823	G2M		0.107971	Resistant (coculture)	0.129851	Resistant (coculture)			0.165624	Resistant (coculture)				0.135637	Resistant (coculture)
GV014_AGAACCTCAGGCTCTG	0.374678	-3.32179	Sensitive (coculture)			GV014_AGAACCTCAGGCTCTG	0.374678	-3.32179	S		0.172207	Sensitive (coculture)	0.120522	Sensitive (coculture)			0.0113078	Sensitive (coculture)				0.139032	Sensitive (coculture)
GV014_AGAACCTGTAACCCGC	-3.64745	-4.3398	Resistant (coculture)			GV014_AGAACCTGTAACCCGC	-3.64745	-4.3398	G2M		0.116688	Resistant (coculture)	0.0899332	Resistant (coculture)			0.146195	Resistant (coculture)				0.109588	Resistant (coculture)
GV014_AGAACCTGTACCCACG	0.857055	5.18904	Resistant (coculture)			GV014_AGAACCTGTACCCACG	0.857055	5.18904	G1		0.0212733	Resistant (coculture)	0.0318218	Resistant (coculture)			0.00059131	Resistant (coculture)				0.0171206	Resistant (coculture)
GV014_AGAACCTTCAAGTCGT	-3.09992	-0.887491	Resistant (coculture)			GV014_AGAACCTTCAAGTCGT	-3.09992	-0.887491	S		0.137119	Resistant (coculture)	0.131364	Resistant (coculture)			0.0684866	Resistant (coculture)				0.114467	Resistant (coculture)
GV014_AGAACCTTCATTGTGG	-5.82378	0.0690139	Resistant (coculture)			GV014_AGAACCTTCATTGTGG	-5.82378	0.0690139	S		0.126909	Resistant (coculture)	0.102518	Resistant (coculture)			0.060138	Resistant (coculture)				0.139208	Resistant (coculture)
GV014_AGAAGCGAGAAACTCA	-4.40063	-0.855889	Sensitive (coculture)			GV014_AGAAGCGAGAAACTCA	-4.40063	-0.855889	S		0.0361975	Sensitive (coculture)	0.0737409	Sensitive (coculture)			0.0148497	Sensitive (coculture)				0.0958693	Sensitive (coculture)
GV014_AGAAGCGAGCTAGAGC	2.56446	-2.00172	Sensitive (coculture)			GV014_AGAAGCGAGCTAGAGC	2.56446	-2.00172	G1		0.091988	Sensitive (coculture)	0.0748445	Sensitive (coculture)			0.143053	Sensitive (coculture)				0.0965176	Sensitive (coculture)
GV014_AGAAGCGAGTCTGCAT	-4.62835	-1.26316	Resistant (coculture)			GV014_AGAAGCGAGTCTGCAT	-4.62835	-1.26316	S		0.0674649	Resistant (coculture)	0.0575463	Resistant (coculture)			0.118622	Resistant (coculture)				0.0219981	Resistant (coculture)
GV014_AGAAGCGCACTAACCA	-3.00376	2.48716	Resistant (coculture)			GV014_AGAAGCGCACTAACCA	-3.00376	2.48716	G2M		0.0566133	Resistant (coculture)	0.107653	Resistant (coculture)			0.188964	Resistant (coculture)				0.1415	Resistant (coculture)
GV014_AGAAGCGCAGAGAATT	4.15664	-0.935919	Sensitive (coculture)			GV014_AGAAGCGCAGAGAATT	4.15664	-0.935919	G1		0.00554772	Sensitive (coculture)	0.0392636	Sensitive (coculture)			-0.0178798	Sensitive (coculture)				-0.0572842	Sensitive (coculture)
GV014_AGAAGCGCAGGTTTAC	0.605157	2.33872	Resistant (coculture)			GV014_AGAAGCGCAGGTTTAC	0.605157	2.33872	S		0.0536961	Resistant (coculture)	0.0540162	Resistant (coculture)			0.0188721	Resistant (coculture)				0.0395893	Resistant (coculture)
GV014_AGAAGCGCATCCGATA	-1.70551	3.27265	Resistant (coculture)			GV014_AGAAGCGCATCCGATA	-1.70551	3.27265	G1		-0.0246196	Resistant (coculture)	-0.000758754	Resistant (coculture)			0.0580975	Resistant (coculture)				-0.0140371	Resistant (coculture)
GV014_AGAAGCGGTCACAGTT	-4.25144	-1.71397	Resistant (coculture)			GV014_AGAAGCGGTCACAGTT	-4.25144	-1.71397	G2M		0.111183	Resistant (coculture)	0.100195	Resistant (coculture)			0.166531	Resistant (coculture)				0.128458	Resistant (coculture)
GV014_AGAAGCGGTGTCCCTT	-0.925532	0.236601	Resistant (coculture)			GV014_AGAAGCGGTGTCCCTT	-0.925532	0.236601	G1		-0.0279088	Resistant (coculture)	0.0119458	Resistant (coculture)			-0.122484	Resistant (coculture)				0.00221146	Resistant (coculture)
GV014_AGAAGCGTCATGGTAC	-2.61908	-2.82725	Resistant (coculture)			GV014_AGAAGCGTCATGGTAC	-2.61908	-2.82725	G2M		0.0992439	Resistant (coculture)	0.123504	Resistant (coculture)			0.122561	Resistant (coculture)				0.179089	Resistant (coculture)
GV014_AGAAGCGTCTGCGTCT	1.66681	2.58684	Resistant (coculture)			GV014_AGAAGCGTCTGCGTCT	1.66681	2.58684	G1		0.0210129	Resistant (coculture)	0.0638452	Resistant (coculture)			-0.0447426	Resistant (coculture)				0.0343306	Resistant (coculture)
GV014_AGAAGCGTCTTGGTGA	-0.50273	-4.4674	Sensitive (coculture)			GV014_AGAAGCGTCTTGGTGA	-0.50273	-4.4674	G2M		0.137851	Sensitive (coculture)	0.141518	Sensitive (coculture)			0.057188	Sensitive (coculture)				0.190645	Sensitive (coculture)
GV014_AGAAGTAAGCAAACAT	3.06286	-2.54859	Sensitive (coculture)			GV014_AGAAGTAAGCAAACAT	3.06286	-2.54859	G1		0.047763	Sensitive (coculture)	0.0746285	Sensitive (coculture)			0.177261	Sensitive (coculture)				0.0984572	Sensitive (coculture)
GV014_AGAAGTAAGCCGAACA	-4.71467	-1.59006	Resistant (coculture)			GV014_AGAAGTAAGCCGAACA	-4.71467	-1.59006	S		0.0873226	Resistant (coculture)	0.0941094	Resistant (coculture)			-2.98462e-05	Resistant (coculture)				0.141888	Resistant (coculture)
GV014_AGAAGTAAGGAACTCG	3.89184	-2.13	Sensitive (coculture)			GV014_AGAAGTAAGGAACTCG	3.89184	-2.13	G1		0.061363	Sensitive (coculture)	0.0699339	Sensitive (coculture)			0.109207	Sensitive (coculture)				0.0366822	Sensitive (coculture)
GV014_AGAAGTAAGTCACGCC	-0.0408317	3.31737	Resistant (coculture)			GV014_AGAAGTAAGTCACGCC	-0.0408317	3.31737	G1		0.0172547	Resistant (coculture)	0.0613401	Resistant (coculture)			0.0339754	Resistant (coculture)				0.0603045	Resistant (coculture)
GV014_AGAAGTAGTGGCCCAT	0.386152	4.22386	Resistant (coculture)			GV014_AGAAGTAGTGGCCCAT	0.386152	4.22386	G1		0.0502439	Resistant (coculture)	0.0367788	Resistant (coculture)			0.0231767	Resistant (coculture)				0.0411994	Resistant (coculture)
GV014_AGAAGTATCACTGAAC	-0.751675	1.67781	Resistant (coculture)			GV014_AGAAGTATCACTGAAC	-0.751675	1.67781	G1		0.025495	Resistant (coculture)	0.045114	Resistant (coculture)			0.0685976	Resistant (coculture)				0.0465449	Resistant (coculture)
GV014_AGAAGTATCCCAAGCG	2.48579	2.35249	Resistant (coculture)			GV014_AGAAGTATCCCAAGCG	2.48579	2.35249	G1		0.0643482	Resistant (coculture)	0.0600405	Resistant (coculture)			-0.0435783	Resistant (coculture)				0.0191137	Resistant (coculture)
GV014_AGAAGTATCCGAGATT	-2.42837	4.78965	Resistant (coculture)			GV014_AGAAGTATCCGAGATT	-2.42837	4.78965	S		0.0124533	Resistant (coculture)	-0.000119011	Resistant (coculture)			0.150924	Resistant (coculture)				0.00844259	Resistant (coculture)
GV014_AGACAAAAGTCATGGG	-5.88276	-0.229946	Resistant (coculture)			GV014_AGACAAAAGTCATGGG	-5.88276	-0.229946	S		0.0988234	Resistant (coculture)	0.137027	Resistant (coculture)			-0.0709799	Resistant (coculture)				0.21102	Resistant (coculture)
GV014_AGACAAACACATGTTG	-0.443018	4.45841	Resistant (coculture)			GV014_AGACAAACACATGTTG	-0.443018	4.45841	G2M		0.00636901	Resistant (coculture)	0.0310698	Resistant (coculture)			0.111583	Resistant (coculture)				0.031587	Resistant (coculture)
GV014_AGACAAACAGCTATTG	3.60725	-0.776709	Sensitive (coculture)			GV014_AGACAAACAGCTATTG	3.60725	-0.776709	G1		0.0876447	Sensitive (coculture)	0.0793093	Sensitive (coculture)			0.0136149	Sensitive (coculture)				0.0322304	Sensitive (coculture)
GV014_AGACAAAGTCGATTTG	-0.17234	-4.34152	Sensitive (coculture)			GV014_AGACAAAGTCGATTTG	-0.17234	-4.34152	G2M		0.0488106	Sensitive (coculture)	0.0956698	Sensitive (coculture)			0.0868663	Sensitive (coculture)				0.0701012	Sensitive (coculture)
GV014_AGACAAAGTTGCTCGG	3.09825	-3.11705	Sensitive (coculture)			GV014_AGACAAAGTTGCTCGG	3.09825	-3.11705	G1		-0.0188767	Sensitive (coculture)	0.0379625	Sensitive (coculture)			-0.0215944	Sensitive (coculture)				0.00643518	Sensitive (coculture)
GV014_AGACAAATCCTAAGTG	-0.341364	2.28141	Resistant (coculture)			GV014_AGACAAATCCTAAGTG	-0.341364	2.28141	G1		0.0497479	Resistant (coculture)	0.0403317	Resistant (coculture)			0.111002	Resistant (coculture)				0.0547443	Resistant (coculture)
GV014_AGACAAATCGTAGCCG	2.96902	-1.84495	Sensitive (coculture)			GV014_AGACAAATCGTAGCCG	2.96902	-1.84495	G1		0.0309875	Sensitive (coculture)	0.0715074	Sensitive (coculture)			0.126397	Sensitive (coculture)				0.0890164	Sensitive (coculture)
GV014_AGACACTAGCTGCCTG	-2.41296	-3.93127	Resistant (coculture)			GV014_AGACACTAGCTGCCTG	-2.41296	-3.93127	G2M		0.0883903	Resistant (coculture)	0.143043	Resistant (coculture)			0.189269	Resistant (coculture)				0.139226	Resistant (coculture)
GV014_AGACACTAGGTAAGTT	-3.62855	-0.851419	Resistant (coculture)			GV014_AGACACTAGGTAAGTT	-3.62855	-0.851419	S		0.154174	Resistant (coculture)	0.141117	Resistant (coculture)			0.0743219	Resistant (coculture)				0.23112	Resistant (coculture)
GV014_AGACACTCAACGAGGT	-3.53597	-4.44949	Resistant (coculture)			GV014_AGACACTCAACGAGGT	-3.53597	-4.44949	G2M		0.140627	Resistant (coculture)	0.0824964	Resistant (coculture)			0.149904	Resistant (coculture)				0.0889624	Resistant (coculture)
GV014_AGACACTCACGGGCTT	-2.99547	-4.96195	Resistant (coculture)			GV014_AGACACTCACGGGCTT	-2.99547	-4.96195	G2M		0.0529724	Resistant (coculture)	0.0623731	Resistant (coculture)			0.0719611	Resistant (coculture)				0.0657833	Resistant (coculture)
GV014_AGACACTCATGTGGCC	-1.36252	1.12336	Resistant (coculture)			GV014_AGACACTCATGTGGCC	-1.36252	1.12336	G1		0.0534491	Resistant (coculture)	0.0723127	Resistant (coculture)			0.118348	Resistant (coculture)				0.0911085	Resistant (coculture)
GV014_AGACACTCATTCTGTT	2.75932	-2.24739	Sensitive (coculture)			GV014_AGACACTCATTCTGTT	2.75932	-2.24739	S		0.0746441	Sensitive (coculture)	0.0614721	Sensitive (coculture)			-0.0610753	Sensitive (coculture)				0.0538502	Sensitive (coculture)
GV014_AGACACTGTGATTCTG	-1.95344	0.518164	Resistant (coculture)			GV014_AGACACTGTGATTCTG	-1.95344	0.518164	G1		0.0682753	Resistant (coculture)	0.0595134	Resistant (coculture)			0.0314026	Resistant (coculture)				0.0694347	Resistant (coculture)
GV014_AGACACTGTGCACGCT	1.08244	-2.98121	Sensitive (coculture)			GV014_AGACACTGTGCACGCT	1.08244	-2.98121	S		0.171275	Sensitive (coculture)	0.0968355	Sensitive (coculture)			-0.0471342	Sensitive (coculture)				0.142773	Sensitive (coculture)
GV014_AGACACTGTTCCAAAC	-1.19483	5.16313	Resistant (coculture)			GV014_AGACACTGTTCCAAAC	-1.19483	5.16313	G1		0.0240288	Resistant (coculture)	0.032301	Resistant (coculture)			0.15811	Resistant (coculture)				0.055497	Resistant (coculture)
GV014_AGACAGGAGACATCCT	3.59929	-2.04882	Sensitive (coculture)			GV014_AGACAGGAGACATCCT	3.59929	-2.04882	G1		0.000963571	Sensitive (coculture)	-0.00531212	Sensitive (coculture)			0.0980354	Sensitive (coculture)				0.0156293	Sensitive (coculture)
GV014_AGACAGGCATTGACCA	-0.824395	5.71437	Resistant (coculture)			GV014_AGACAGGCATTGACCA	-0.824395	5.71437	S		0.0523454	Resistant (coculture)	0.0587528	Resistant (coculture)			0.0647619	Resistant (coculture)				0.0809182	Resistant (coculture)
GV014_AGACCATAGAGTCAAT	-1.66344	-3.92986	Resistant (coculture)			GV014_AGACCATAGAGTCAAT	-1.66344	-3.92986	G2M		0.10353	Resistant (coculture)	0.125783	Resistant (coculture)			0.253691	Resistant (coculture)				0.149693	Resistant (coculture)
GV014_AGACCATAGATCCTAC	4.47236	-1.43194	Sensitive (coculture)			GV014_AGACCATAGATCCTAC	4.47236	-1.43194	G1		-0.015109	Sensitive (coculture)	0.0050335	Sensitive (coculture)			-0.145869	Sensitive (coculture)				-0.00777808	Sensitive (coculture)
GV014_AGACCATAGCATCAAA	-2.85241	-4.31585	Resistant (coculture)			GV014_AGACCATAGCATCAAA	-2.85241	-4.31585	G2M		0.104411	Resistant (coculture)	0.090926	Resistant (coculture)			0.106681	Resistant (coculture)				0.0875599	Resistant (coculture)
GV014_AGACCATAGCTACGTT	3.24202	-0.580357	Sensitive (coculture)			GV014_AGACCATAGCTACGTT	3.24202	-0.580357	G1		0.0291549	Sensitive (coculture)	0.0254446	Sensitive (coculture)			0.0991637	Sensitive (coculture)				0.0578522	Sensitive (coculture)
GV014_AGACCATAGGGAGTTC	-4.54524	-0.617546	Resistant (coculture)			GV014_AGACCATAGGGAGTTC	-4.54524	-0.617546	S		0.109458	Resistant (coculture)	0.129635	Resistant (coculture)			0.214373	Resistant (coculture)				0.205148	Resistant (coculture)
GV014_AGACCATAGTAGCTCT	-0.360286	3.92718	Resistant (coculture)			GV014_AGACCATAGTAGCTCT	-0.360286	3.92718	G1		-0.000494906	Resistant (coculture)	0.00387945	Resistant (coculture)			0.0472347	Resistant (coculture)				0.0166504	Resistant (coculture)
GV014_AGACCATCAACTGCCG	1.44896	4.00773	Resistant (coculture)			GV014_AGACCATCAACTGCCG	1.44896	4.00773	G1		0.0397265	Resistant (coculture)	0.0275266	Resistant (coculture)			-0.0283708	Resistant (coculture)				-0.00110761	Resistant (coculture)
GV014_AGACCATCAGCATCTA	5.87842	-0.777562	Sensitive (coculture)			GV014_AGACCATCAGCATCTA	5.87842	-0.777562	S		0.0345227	Sensitive (coculture)	0.0518368	Sensitive (coculture)			0.0898095	Sensitive (coculture)				0.105124	Sensitive (coculture)
GV014_AGACCATCAGTTCCAA	-0.11399	4.5402	Resistant (coculture)			GV014_AGACCATCAGTTCCAA	-0.11399	4.5402	G1		-0.0147858	Resistant (coculture)	0.0260511	Resistant (coculture)			0.0159949	Resistant (coculture)				0.00380739	Resistant (coculture)
GV014_AGACCATCATTGCAAC	3.84748	-0.0784005	Sensitive (coculture)			GV014_AGACCATCATTGCAAC	3.84748	-0.0784005	G1		-0.01787	Sensitive (coculture)	-0.0351168	Sensitive (coculture)			-0.0197476	Sensitive (coculture)				-0.0726636	Sensitive (coculture)
GV014_AGACCATGTGATAGAT	-4.02075	-4.4568	Resistant (coculture)			GV014_AGACCATGTGATAGAT	-4.02075	-4.4568	G2M		0.0871675	Resistant (coculture)	0.0529676	Resistant (coculture)			0.119795	Resistant (coculture)				0.0482547	Resistant (coculture)
GV014_AGACCATGTTCTCGTC	-2.39656	-4.14761	Resistant (coculture)			GV014_AGACCATGTTCTCGTC	-2.39656	-4.14761	G2M		0.134508	Resistant (coculture)	0.107217	Resistant (coculture)			0.00745718	Resistant (coculture)				0.0156438	Resistant (coculture)
GV014_AGACCCGAGAATGTTG	-0.503427	2.07194	Resistant (coculture)			GV014_AGACCCGAGAATGTTG	-0.503427	2.07194	G2M		0.0164562	Resistant (coculture)	0.0127424	Resistant (coculture)			-0.0560005	Resistant (coculture)				-0.0337241	Resistant (coculture)
GV014_AGACCCGAGATAGTCA	-0.599669	4.23332	Resistant (coculture)			GV014_AGACCCGAGATAGTCA	-0.599669	4.23332	G1		0.057208	Resistant (coculture)	0.0564094	Resistant (coculture)			0.0067044	Resistant (coculture)				0.075056	Resistant (coculture)
GV014_AGACCCGAGCCACTCG	4.1871	-1.39644	Sensitive (coculture)			GV014_AGACCCGAGCCACTCG	4.1871	-1.39644	G1		0.00784637	Sensitive (coculture)	0.0443187	Sensitive (coculture)			0.00524637	Sensitive (coculture)				0.0155869	Sensitive (coculture)
GV014_AGACCCGAGGTGCTAG	4.31288	-2.23644	Resistant (coculture)			GV014_AGACCCGAGGTGCTAG	4.31288	-2.23644	G1		0.00394037	Resistant (coculture)	0.00596238	Resistant (coculture)			0.0506548	Resistant (coculture)				-0.0250648	Resistant (coculture)
GV014_AGACCCGAGTCTTCCC	-3.66817	-2.87924	Resistant (coculture)			GV014_AGACCCGAGTCTTCCC	-3.66817	-2.87924	G2M		0.0751298	Resistant (coculture)	0.107961	Resistant (coculture)			0.174923	Resistant (coculture)				0.108023	Resistant (coculture)
GV014_AGACCCGCAGGACATG	5.40412	0.495804	Sensitive (coculture)			GV014_AGACCCGCAGGACATG	5.40412	0.495804	G1		0.0267478	Sensitive (coculture)	0.0242308	Sensitive (coculture)			-0.190303	Sensitive (coculture)				0.00484185	Sensitive (coculture)
GV014_AGACCCGCATTCGATG	-0.100694	-4.79252	Sensitive (coculture)			GV014_AGACCCGCATTCGATG	-0.100694	-4.79252	G2M		0.0696833	Sensitive (coculture)	0.114122	Sensitive (coculture)			0.241583	Sensitive (coculture)				0.132206	Sensitive (coculture)
GV014_AGACCCGCATTGAGGG	4.92067	-1.40089	Sensitive (coculture)			GV014_AGACCCGCATTGAGGG	4.92067	-1.40089	G1		0.0655992	Sensitive (coculture)	0.0473159	Sensitive (coculture)			0.11808	Sensitive (coculture)				0.0242606	Sensitive (coculture)
GV014_AGACCCGGTCTTCTAT	-5.75951	-0.0861707	Resistant (coculture)			GV014_AGACCCGGTCTTCTAT	-5.75951	-0.0861707	S		0.0745444	Resistant (coculture)	0.0838489	Resistant (coculture)			-0.0731726	Resistant (coculture)				0.075648	Resistant (coculture)
GV014_AGACCCGTCTCCGCAT	0.0967759	-0.909807	Resistant (coculture)			GV014_AGACCCGTCTCCGCAT	0.0967759	-0.909807	G1		0.0184676	Resistant (coculture)	0.0432443	Resistant (coculture)			0.151255	Resistant (coculture)				0.0503841	Resistant (coculture)
GV014_AGACTCAAGAACAAGG	-0.710135	3.26576	Resistant (coculture)			GV014_AGACTCAAGAACAAGG	-0.710135	3.26576	G1		0.0376034	Resistant (coculture)	0.0587141	Resistant (coculture)			0.087796	Resistant (coculture)				0.0384001	Resistant (coculture)
GV014_AGACTCAAGACCGTTT	-2.28234	-4.90428	Resistant (coculture)			GV014_AGACTCAAGACCGTTT	-2.28234	-4.90428	G2M		0.0998609	Resistant (coculture)	0.135572	Resistant (coculture)			0.113286	Resistant (coculture)				0.104614	Resistant (coculture)
GV014_AGACTCAAGTTACGTC	4.49163	-1.63033	Sensitive (coculture)			GV014_AGACTCAAGTTACGTC	4.49163	-1.63033	G1		0.0147809	Sensitive (coculture)	0.0393371	Sensitive (coculture)			0.136674	Sensitive (coculture)				0.049868	Sensitive (coculture)
GV014_AGACTCAAGTTGGAGC	-1.45352	-0.545718	Resistant (coculture)			GV014_AGACTCAAGTTGGAGC	-1.45352	-0.545718	G1		0.0565245	Resistant (coculture)	0.0748116	Resistant (coculture)			0.106189	Resistant (coculture)				0.114465	Resistant (coculture)
GV014_AGACTCACAACTGCTA	-2.98112	-4.8874	Resistant (coculture)			GV014_AGACTCACAACTGCTA	-2.98112	-4.8874	G2M		0.0569976	Resistant (coculture)	0.0212118	Resistant (coculture)			0.0408456	Resistant (coculture)				0.017272	Resistant (coculture)
GV014_AGACTCACAAGCCCAC	3.51788	-0.677861	Sensitive (coculture)			GV014_AGACTCACAAGCCCAC	3.51788	-0.677861	G1		-0.0554153	Sensitive (coculture)	-0.0408834	Sensitive (coculture)			0.00739448	Sensitive (coculture)				-0.0410151	Sensitive (coculture)
GV014_AGACTCACAATAACGA	-0.0631087	-0.633151	Resistant (coculture)			GV014_AGACTCACAATAACGA	-0.0631087	-0.633151	G1		0.0428158	Resistant (coculture)	0.0579789	Resistant (coculture)			0.0813161	Resistant (coculture)				0.0616681	Resistant (coculture)
GV014_AGACTCACATCCGAGC	-1.06904	1.81953	Resistant (coculture)			GV014_AGACTCACATCCGAGC	-1.06904	1.81953	S		0.0698524	Resistant (coculture)	0.0703372	Resistant (coculture)			0.196361	Resistant (coculture)				0.0962536	Resistant (coculture)
GV014_AGACTCACATCCTAAG	-0.128722	1.53592	Resistant (coculture)			GV014_AGACTCACATCCTAAG	-0.128722	1.53592	G1		0.05181	Resistant (coculture)	0.0641699	Resistant (coculture)			0.06048	Resistant (coculture)				0.0310354	Resistant (coculture)
GV014_AGACTCAGTGAGGCAT	-3.46061	2.13787	Resistant (coculture)			GV014_AGACTCAGTGAGGCAT	-3.46061	2.13787	S		0.022339	Resistant (coculture)	0.0303095	Resistant (coculture)			0.116889	Resistant (coculture)				0.117757	Resistant (coculture)
GV014_AGACTCAGTTCATCGA	-0.42984	5.59514	Resistant (coculture)			GV014_AGACTCAGTTCATCGA	-0.42984	5.59514	G1		-0.00199969	Resistant (coculture)	0.022359	Resistant (coculture)			0.0456119	Resistant (coculture)				0.0616852	Resistant (coculture)
GV014_AGACTCAGTTGCTCGG	0.72314	3.50334	Resistant (coculture)			GV014_AGACTCAGTTGCTCGG	0.72314	3.50334	G1		0.0454804	Resistant (coculture)	0.0601941	Resistant (coculture)			0.193227	Resistant (coculture)				0.0855319	Resistant (coculture)
GV014_AGACTCATCTGCATAG	-0.864845	-4.54584	Sensitive (coculture)			GV014_AGACTCATCTGCATAG	-0.864845	-4.54584	G2M		0.0842299	Sensitive (coculture)	0.0858817	Sensitive (coculture)			0.158034	Sensitive (coculture)				0.189093	Sensitive (coculture)
GV014_AGAGAATCATAGGCGA	-5.35592	-0.526251	Resistant (coculture)			GV014_AGAGAATCATAGGCGA	-5.35592	-0.526251	S		0.10894	Resistant (coculture)	0.0631852	Resistant (coculture)			0.130832	Resistant (coculture)				0.131074	Resistant (coculture)
GV014_AGAGAATGTCCACTCT	0.19144	4.19341	Resistant (coculture)			GV014_AGAGAATGTCCACTCT	0.19144	4.19341	G1		0.0204383	Resistant (coculture)	0.0217992	Resistant (coculture)			0.111217	Resistant (coculture)				0.00160866	Resistant (coculture)
GV014_AGAGAATGTTTCTTAC	0.553136	5.39122	Resistant (coculture)			GV014_AGAGAATGTTTCTTAC	0.553136	5.39122	G1		0.0283536	Resistant (coculture)	0.033569	Resistant (coculture)			0.0402243	Resistant (coculture)				0.0405385	Resistant (coculture)
GV014_AGAGAATTCGGCTTCT	-0.299693	1.93414	Resistant (coculture)			GV014_AGAGAATTCGGCTTCT	-0.299693	1.93414	G1		0.00748869	Resistant (coculture)	0.0265729	Resistant (coculture)			0.0617561	Resistant (coculture)				0.0502848	Resistant (coculture)
GV014_AGAGAATTCGTAACTG	-1.92021	2.27031	Resistant (coculture)			GV014_AGAGAATTCGTAACTG	-1.92021	2.27031	S		-0.00586015	Resistant (coculture)	0.0462946	Resistant (coculture)			-0.00431297	Resistant (coculture)				0.00778399	Resistant (coculture)
GV014_AGAGAGCAGAACGTGC	-1.96921	1.33526	Resistant (coculture)			GV014_AGAGAGCAGAACGTGC	-1.96921	1.33526	S		0.0680879	Resistant (coculture)	0.0801394	Resistant (coculture)			-0.037149	Resistant (coculture)				0.0800554	Resistant (coculture)
GV014_AGAGAGCAGGGCGAGA	-3.48492	-2.62127	Resistant (coculture)			GV014_AGAGAGCAGGGCGAGA	-3.48492	-2.62127	G2M		0.124594	Resistant (coculture)	0.146031	Resistant (coculture)			0.0168552	Resistant (coculture)				0.167026	Resistant (coculture)
GV014_AGAGAGCCAAGCAGGT	1.83878	2.52999	Resistant (coculture)			GV014_AGAGAGCCAAGCAGGT	1.83878	2.52999	G1		0.0462213	Resistant (coculture)	0.0570083	Resistant (coculture)			0.111174	Resistant (coculture)				0.0738947	Resistant (coculture)
GV014_AGAGAGCCACCTGCTT	0.419639	-2.91753	Sensitive (coculture)			GV014_AGAGAGCCACCTGCTT	0.419639	-2.91753	S		0.116208	Sensitive (coculture)	0.0779644	Sensitive (coculture)			0.230452	Sensitive (coculture)				0.17077	Sensitive (coculture)
GV014_AGAGAGCGTACGAGCA	-0.602511	-1.50584	Resistant (coculture)			GV014_AGAGAGCGTACGAGCA	-0.602511	-1.50584	S		0.0369373	Resistant (coculture)	0.0472951	Resistant (coculture)			0.221483	Resistant (coculture)				0.0622364	Resistant (coculture)
GV014_AGAGAGCGTATCCTTT	0.580301	4.27783	Resistant (coculture)			GV014_AGAGAGCGTATCCTTT	0.580301	4.27783	G1		0.0221671	Resistant (coculture)	0.077862	Resistant (coculture)			0.000201839	Resistant (coculture)				0.136331	Resistant (coculture)
GV014_AGAGAGCTCTACTATC	-4.81462	-2.39099	Resistant (coculture)			GV014_AGAGAGCTCTACTATC	-4.81462	-2.39099	S		0.13385	Resistant (coculture)	0.13349	Resistant (coculture)			0.039565	Resistant (coculture)				0.173382	Resistant (coculture)
GV014_AGAGCAGAGTCTAGCT	1.34936	-2.22941	Sensitive (coculture)			GV014_AGAGCAGAGTCTAGCT	1.34936	-2.22941	G1		0.0416249	Sensitive (coculture)	0.107724	Sensitive (coculture)			0.0855852	Sensitive (coculture)				0.0672094	Sensitive (coculture)
GV014_AGAGCAGCACGACAAG	-1.84385	3.09409	Sensitive (coculture)			GV014_AGAGCAGCACGACAAG	-1.84385	3.09409	S		0.0613652	Sensitive (coculture)	0.0942252	Sensitive (coculture)			0.0520455	Sensitive (coculture)				0.101647	Sensitive (coculture)
GV014_AGAGCAGCATTGAGGG	-1.65942	-0.129775	Resistant (coculture)			GV014_AGAGCAGCATTGAGGG	-1.65942	-0.129775	G1		0.0706316	Resistant (coculture)	0.0782407	Resistant (coculture)			0.199407	Resistant (coculture)				0.155583	Resistant (coculture)
GV014_AGAGCAGGTTAACAGA	-2.24076	3.17364	Resistant (coculture)			GV014_AGAGCAGGTTAACAGA	-2.24076	3.17364	S		0.0309222	Resistant (coculture)	0.0812683	Resistant (coculture)			0.108888	Resistant (coculture)				0.0771861	Resistant (coculture)
GV014_AGAGCAGTCAAATAGG	0.204806	-0.504508	Resistant (coculture)			GV014_AGAGCAGTCAAATAGG	0.204806	-0.504508	G1		0.0652391	Resistant (coculture)	0.0999062	Resistant (coculture)			0.0948755	Resistant (coculture)				0.115864	Resistant (coculture)
GV014_AGAGCAGTCACCTCTG	-0.327258	2.69404	Resistant (coculture)			GV014_AGAGCAGTCACCTCTG	-0.327258	2.69404	G1		0.0798189	Resistant (coculture)	0.0802932	Resistant (coculture)			0.099475	Resistant (coculture)				0.120052	Resistant (coculture)
GV014_AGAGCAGTCGTCAAAC	-3.41332	-2.35001	Resistant (coculture)			GV014_AGAGCAGTCGTCAAAC	-3.41332	-2.35001	G2M		0.16509	Resistant (coculture)	0.141982	Resistant (coculture)			0.0958133	Resistant (coculture)				0.114598	Resistant (coculture)
GV014_AGAGCAGTCGTTGTGA	-3.43841	0.876806	Resistant (coculture)			GV014_AGAGCAGTCGTTGTGA	-3.43841	0.876806	G2M		0.100394	Resistant (coculture)	0.15083	Resistant (coculture)			0.0663138	Resistant (coculture)				0.172493	Resistant (coculture)
GV014_AGAGCAGTCTATCACT	0.213953	-0.537166	Resistant (coculture)			GV014_AGAGCAGTCTATCACT	0.213953	-0.537166	G1		0.0482377	Resistant (coculture)	0.0813319	Resistant (coculture)			0.0735073	Resistant (coculture)				0.114586	Resistant (coculture)
GV014_AGAGCCCAGGTGCTTT	-0.169794	3.32624	Resistant (coculture)			GV014_AGAGCCCAGGTGCTTT	-0.169794	3.32624	G1		0.0520486	Resistant (coculture)	0.0333617	Resistant (coculture)			0.0209155	Resistant (coculture)				0.0464515	Resistant (coculture)
GV014_AGAGCCCAGGTTCTTG	-2.92017	3.85725	Resistant (coculture)			GV014_AGAGCCCAGGTTCTTG	-2.92017	3.85725	G1		0.0570203	Resistant (coculture)	0.0682382	Resistant (coculture)			0.0855587	Resistant (coculture)				0.0816457	Resistant (coculture)
GV014_AGAGCCCAGTCCGTCG	-3.43028	-3.92393	Resistant (coculture)			GV014_AGAGCCCAGTCCGTCG	-3.43028	-3.92393	G2M		0.0899487	Resistant (coculture)	0.116267	Resistant (coculture)			0.215183	Resistant (coculture)				0.0663427	Resistant (coculture)
GV014_AGAGCCCAGTGATCGG	-2.64785	4.1964	Resistant (coculture)			GV014_AGAGCCCAGTGATCGG	-2.64785	4.1964	G1		0.0723486	Resistant (coculture)	0.0740083	Resistant (coculture)			0.0666336	Resistant (coculture)				0.114713	Resistant (coculture)
GV014_AGAGCCCCATCACCAA	4.00693	-0.528481	Sensitive (coculture)			GV014_AGAGCCCCATCACCAA	4.00693	-0.528481	G1		0.00370603	Sensitive (coculture)	-0.0263014	Sensitive (coculture)			0.15235	Sensitive (coculture)				-0.0617785	Sensitive (coculture)
GV014_AGAGCCCGTAAGTCAA	-3.85125	1.79389	Resistant (coculture)			GV014_AGAGCCCGTAAGTCAA	-3.85125	1.79389	S		0.087455	Resistant (coculture)	0.0881482	Resistant (coculture)			0.137231	Resistant (coculture)				0.113963	Resistant (coculture)
GV014_AGAGCCCGTTTCCAAG	-4.66006	0.666042	Resistant (coculture)			GV014_AGAGCCCGTTTCCAAG	-4.66006	0.666042	S		0.0740939	Resistant (coculture)	0.0781489	Resistant (coculture)			0.066922	Resistant (coculture)				0.0853034	Resistant (coculture)
GV014_AGAGCCCTCGAGAGAC	-0.708788	3.41016	Resistant (coculture)			GV014_AGAGCCCTCGAGAGAC	-0.708788	3.41016	G1		-0.00222881	Resistant (coculture)	0.0436258	Resistant (coculture)			0.150177	Resistant (coculture)				0.0585406	Resistant (coculture)
GV014_AGAGCCCTCGTCCATC	0.196637	4.29794	Resistant (coculture)			GV014_AGAGCCCTCGTCCATC	0.196637	4.29794	G1		-0.044863	Resistant (coculture)	0.0114784	Resistant (coculture)			0.133689	Resistant (coculture)				0.0105797	Resistant (coculture)
GV014_AGAGCCCTCGTTCTGC	-1.21312	4.14884	Resistant (coculture)			GV014_AGAGCCCTCGTTCTGC	-1.21312	4.14884	G1		0.0713138	Resistant (coculture)	0.0369386	Resistant (coculture)			0.11721	Resistant (coculture)				0.0391733	Resistant (coculture)
GV014_AGATAGAAGAATAACC	-2.51046	-4.1678	Resistant (coculture)			GV014_AGATAGAAGAATAACC	-2.51046	-4.1678	G2M		0.0594283	Resistant (coculture)	0.113507	Resistant (coculture)			0.158215	Resistant (coculture)				0.150352	Resistant (coculture)
GV014_AGATAGAAGTCTTCGA	-0.164019	0.268764	Resistant (coculture)			GV014_AGATAGAAGTCTTCGA	-0.164019	0.268764	S		0.0705849	Resistant (coculture)	0.103556	Resistant (coculture)			0.0147371	Resistant (coculture)				0.0990404	Resistant (coculture)
GV014_AGATAGACAGCGACAA	2.91465	-1.30064	Sensitive (coculture)			GV014_AGATAGACAGCGACAA	2.91465	-1.30064	G1		0.0541206	Sensitive (coculture)	0.0562639	Sensitive (coculture)			0.0514218	Sensitive (coculture)				0.0541293	Sensitive (coculture)
GV014_AGATAGACATAACAGA	0.144273	4.44391	Resistant (coculture)			GV014_AGATAGACATAACAGA	0.144273	4.44391	S		0.0190819	Resistant (coculture)	0.0407603	Resistant (coculture)			0.0251993	Resistant (coculture)				0.0762571	Resistant (coculture)
GV014_AGATAGATCGCCAACG	3.03941	-3.02779	Sensitive (coculture)			GV014_AGATAGATCGCCAACG	3.03941	-3.02779	S		0.0773488	Sensitive (coculture)	0.10709	Sensitive (coculture)			0.0659117	Sensitive (coculture)				0.0893923	Sensitive (coculture)
GV014_AGATAGATCGTACCTC	1.85337	2.36731	Resistant (coculture)			GV014_AGATAGATCGTACCTC	1.85337	2.36731	G1		0.0493377	Resistant (coculture)	0.0601109	Resistant (coculture)			0.193724	Resistant (coculture)				0.0316359	Resistant (coculture)
GV014_AGATCCAAGGCCACCT	-3.46153	-4.67854	Resistant (coculture)			GV014_AGATCCAAGGCCACCT	-3.46153	-4.67854	G2M		0.0623658	Resistant (coculture)	0.0527665	Resistant (coculture)			0.192693	Resistant (coculture)				0.109118	Resistant (coculture)
GV014_AGATCCAAGTCATTGC	-1.89308	-2.66786	Resistant (coculture)			GV014_AGATCCAAGTCATTGC	-1.89308	-2.66786	G2M		0.112192	Resistant (coculture)	0.089863	Resistant (coculture)			0.188326	Resistant (coculture)				0.128868	Resistant (coculture)
GV014_AGATCCACAAGTCCCG	2.27073	-1.95697	Sensitive (coculture)			GV014_AGATCCACAAGTCCCG	2.27073	-1.95697	S		0.120501	Sensitive (coculture)	0.0835802	Sensitive (coculture)			0.0254987	Sensitive (coculture)				0.0952652	Sensitive (coculture)
GV014_AGATCCACATGTCTAG	5.37417	0.352685	Sensitive (coculture)			GV014_AGATCCACATGTCTAG	5.37417	0.352685	G1		0.0955198	Sensitive (coculture)	0.0659588	Sensitive (coculture)			-0.0208317	Sensitive (coculture)				0.0260742	Sensitive (coculture)
GV014_AGATCCAGTCATATGC	0.391888	4.61423	Resistant (coculture)			GV014_AGATCCAGTCATATGC	0.391888	4.61423	G1		0.0113118	Resistant (coculture)	0.0358999	Resistant (coculture)			-0.135337	Resistant (coculture)				0.0223597	Resistant (coculture)
GV014_AGATCCAGTGGTAATA	-3.67098	-0.213494	Resistant (coculture)			GV014_AGATCCAGTGGTAATA	-3.67098	-0.213494	S		0.0485853	Resistant (coculture)	0.0502868	Resistant (coculture)			-0.0330103	Resistant (coculture)				0.092953	Resistant (coculture)
GV014_AGATCCATCGAGAAGC	0.496633	5.0748	Resistant (coculture)			GV014_AGATCCATCGAGAAGC	0.496633	5.0748	G1		-0.00278028	Resistant (coculture)	0.0370576	Resistant (coculture)			0.0727947	Resistant (coculture)				-0.0382718	Resistant (coculture)
GV014_AGATCCATCGTAGCTA	-5.22655	0.95506	Resistant (coculture)			GV014_AGATCCATCGTAGCTA	-5.22655	0.95506	S		0.0647262	Resistant (coculture)	0.0738483	Resistant (coculture)			0.0308437	Resistant (coculture)				0.100715	Resistant (coculture)
GV014_AGATCCATCGTTGCCT	-5.44351	-1.03672	Resistant (coculture)			GV014_AGATCCATCGTTGCCT	-5.44351	-1.03672	S		0.0821024	Resistant (coculture)	0.112698	Resistant (coculture)			0.0443664	Resistant (coculture)				0.151237	Resistant (coculture)
GV014_AGATCCATCTCCGTGT	-4.35446	-1.96398	Resistant (coculture)			GV014_AGATCCATCTCCGTGT	-4.35446	-1.96398	G2M		0.105106	Resistant (coculture)	0.108644	Resistant (coculture)			0.134185	Resistant (coculture)				0.164611	Resistant (coculture)
GV014_AGATCCATCTCGTGGG	-2.59857	-4.05235	Resistant (coculture)			GV014_AGATCCATCTCGTGGG	-2.59857	-4.05235	G2M		0.0446784	Resistant (coculture)	0.0865205	Resistant (coculture)			0.232223	Resistant (coculture)				0.115427	Resistant (coculture)
GV014_AGATCGTCACGTACAT	1.11216	-3.03968	Sensitive (coculture)			GV014_AGATCGTCACGTACAT	1.11216	-3.03968	S		0.0857944	Sensitive (coculture)	0.120291	Sensitive (coculture)			0.135742	Sensitive (coculture)				0.163095	Sensitive (coculture)
GV014_AGATCGTCATCCGTGG	1.04176	2.72432	Resistant (coculture)			GV014_AGATCGTCATCCGTGG	1.04176	2.72432	G1		-0.0231278	Resistant (coculture)	0.0387699	Resistant (coculture)			0.0810032	Resistant (coculture)				0.0614698	Resistant (coculture)
GV014_AGATCGTGTGAGAACC	0.539031	1.85945	Resistant (coculture)			GV014_AGATCGTGTGAGAACC	0.539031	1.85945	G1		0.048429	Resistant (coculture)	0.0273383	Resistant (coculture)			0.0142693	Resistant (coculture)				0.0114664	Resistant (coculture)
GV014_AGATCGTTCTAGTCAG	-2.78278	-3.05391	Resistant (coculture)			GV014_AGATCGTTCTAGTCAG	-2.78278	-3.05391	G2M		0.110388	Resistant (coculture)	0.0584184	Resistant (coculture)			0.164511	Resistant (coculture)				0.121971	Resistant (coculture)
GV014_AGATCGTTCTTCGCTG	-0.998866	4.92671	Resistant (coculture)			GV014_AGATCGTTCTTCGCTG	-0.998866	4.92671	G1		-0.0168278	Resistant (coculture)	0.0103709	Resistant (coculture)			-0.0667984	Resistant (coculture)				-0.0746018	Resistant (coculture)
GV014_AGATGAAAGCATACTC	-3.64563	2.16779	Resistant (coculture)			GV014_AGATGAAAGCATACTC	-3.64563	2.16779	G2M		0.0943489	Resistant (coculture)	0.0782386	Resistant (coculture)			0.145594	Resistant (coculture)				0.151697	Resistant (coculture)
GV014_AGATGAACAGGACGAT	0.283994	3.81166	Resistant (coculture)			GV014_AGATGAACAGGACGAT	0.283994	3.81166	G1		0.0420935	Resistant (coculture)	0.040391	Resistant (coculture)			0.127476	Resistant (coculture)				0.0459211	Resistant (coculture)
GV014_AGATGAAGTCGTGCCA	-5.36573	-1.66406	Resistant (coculture)			GV014_AGATGAAGTCGTGCCA	-5.36573	-1.66406	S		0.0871203	Resistant (coculture)	0.104786	Resistant (coculture)			0.138538	Resistant (coculture)				0.134982	Resistant (coculture)
GV014_AGATGAAGTGAGTCAG	-0.91393	3.64524	Resistant (coculture)			GV014_AGATGAAGTGAGTCAG	-0.91393	3.64524	G1		-0.00138056	Resistant (coculture)	0.0288633	Resistant (coculture)			0.0208724	Resistant (coculture)				0.0653702	Resistant (coculture)
GV014_AGATGAATCATCGGGC	3.51559	-1.03047	Sensitive (coculture)			GV014_AGATGAATCATCGGGC	3.51559	-1.03047	G1		0.0256024	Sensitive (coculture)	0.0104425	Sensitive (coculture)			0.0738958	Sensitive (coculture)				0.0293731	Sensitive (coculture)
GV014_AGATGAATCCCGTGTT	-1.4518	-0.904094	Resistant (coculture)			GV014_AGATGAATCCCGTGTT	-1.4518	-0.904094	G1		0.0633181	Resistant (coculture)	0.0965128	Resistant (coculture)			0.2048	Resistant (coculture)				0.0893761	Resistant (coculture)
GV014_AGATGAATCGGCTGAC	3.38236	-0.597949	Sensitive (coculture)			GV014_AGATGAATCGGCTGAC	3.38236	-0.597949	G1		0.0879394	Sensitive (coculture)	0.118747	Sensitive (coculture)			0.0224184	Sensitive (coculture)				0.120892	Sensitive (coculture)
GV014_AGATGAATCTACACTT	-3.32367	-4.41725	Resistant (coculture)			GV014_AGATGAATCTACACTT	-3.32367	-4.41725	G2M		0.10196	Resistant (coculture)	0.0988792	Resistant (coculture)			0.132841	Resistant (coculture)				0.126542	Resistant (coculture)
GV014_AGATGAATCTAGAGCT	3.51152	-0.605001	Sensitive (coculture)			GV014_AGATGAATCTAGAGCT	3.51152	-0.605001	G1		-0.024619	Sensitive (coculture)	-0.00557338	Sensitive (coculture)			-0.0257761	Sensitive (coculture)				-0.0579441	Sensitive (coculture)
GV014_AGATGAATCTTCCACG	3.79676	-1.55206	Sensitive (coculture)			GV014_AGATGAATCTTCCACG	3.79676	-1.55206	G1		-0.00350495	Sensitive (coculture)	-0.0308328	Sensitive (coculture)			-0.010524	Sensitive (coculture)				-0.0546902	Sensitive (coculture)
GV014_AGATGAATCTTCGCTG	3.22776	2.61295	Resistant (coculture)			GV014_AGATGAATCTTCGCTG	3.22776	2.61295	G1		0.00658656	Resistant (coculture)	0.052857	Resistant (coculture)			0.072828	Resistant (coculture)				0.038951	Resistant (coculture)
GV014_AGATGCTAGCAAATCA	2.4187	0.677662	Resistant (coculture)			GV014_AGATGCTAGCAAATCA	2.4187	0.677662	G1		0.101966	Resistant (coculture)	0.0464875	Resistant (coculture)			0.135527	Resistant (coculture)				0.110288	Resistant (coculture)
GV014_AGATGCTAGCAATAGT	0.927334	5.39186	Resistant (coculture)			GV014_AGATGCTAGCAATAGT	0.927334	5.39186	G1		0.0715665	Resistant (coculture)	0.0479697	Resistant (coculture)			0.118103	Resistant (coculture)				0.0322663	Resistant (coculture)
GV014_AGATGCTAGGGTTGCA	-0.528198	4.57779	Resistant (coculture)			GV014_AGATGCTAGGGTTGCA	-0.528198	4.57779	G1		0.0498855	Resistant (coculture)	0.0226193	Resistant (coculture)			0.195733	Resistant (coculture)				0.0477745	Resistant (coculture)
GV014_AGATGCTCAGCCCACA	-0.527324	4.41858	Resistant (coculture)			GV014_AGATGCTCAGCCCACA	-0.527324	4.41858	G1		0.0543279	Resistant (coculture)	0.0347723	Resistant (coculture)			-0.0335024	Resistant (coculture)				-0.0200066	Resistant (coculture)
GV014_AGATGCTCATCGATAC	0.71307	4.09011	Resistant (coculture)			GV014_AGATGCTCATCGATAC	0.71307	4.09011	G1		-0.00876012	Resistant (coculture)	-0.0146934	Resistant (coculture)			0.0651107	Resistant (coculture)				0.0105855	Resistant (coculture)
GV014_AGATGCTGTAACAAGT	-0.244243	-0.916503	Resistant (coculture)			GV014_AGATGCTGTAACAAGT	-0.244243	-0.916503	G1		0.0506094	Resistant (coculture)	0.0578975	Resistant (coculture)			-0.0434825	Resistant (coculture)				0.0710492	Resistant (coculture)
GV014_AGATGCTGTACAGCGA	-4.00094	1.18678	Resistant (coculture)			GV014_AGATGCTGTACAGCGA	-4.00094	1.18678	S		0.0474168	Resistant (coculture)	0.0886247	Resistant (coculture)			0.128492	Resistant (coculture)				0.103018	Resistant (coculture)
GV014_AGATGCTGTCAATCTG	0.0218347	2.96845	Resistant (coculture)			GV014_AGATGCTGTCAATCTG	0.0218347	2.96845	G1		0.0510079	Resistant (coculture)	0.0752657	Resistant (coculture)			0.0438502	Resistant (coculture)				0.0634864	Resistant (coculture)
GV014_AGATGCTGTCTAACGT	3.57051	-1.22645	Sensitive (coculture)			GV014_AGATGCTGTCTAACGT	3.57051	-1.22645	G1		0.0467769	Sensitive (coculture)	0.0626995	Sensitive (coculture)			0.0724	Sensitive (coculture)				0.0614195	Sensitive (coculture)
GV014_AGATGCTGTGTAACGG	0.352972	-2.95352	Sensitive (coculture)			GV014_AGATGCTGTGTAACGG	0.352972	-2.95352	S		0.14144	Sensitive (coculture)	0.108698	Sensitive (coculture)			0.187798	Sensitive (coculture)				0.180709	Sensitive (coculture)
GV014_AGATGCTTCAACTGGT	-0.510496	-1.06605	Resistant (coculture)			GV014_AGATGCTTCAACTGGT	-0.510496	-1.06605	G1		0.022241	Resistant (coculture)	0.0803162	Resistant (coculture)			0.064858	Resistant (coculture)				0.138734	Resistant (coculture)
GV014_AGATGCTTCGCTCCTA	1.94312	3.39681	Resistant (coculture)			GV014_AGATGCTTCGCTCCTA	1.94312	3.39681	G1		0.0123718	Resistant (coculture)	0.0377412	Resistant (coculture)			0.0835159	Resistant (coculture)				0.0527021	Resistant (coculture)
GV014_AGCATCAAGACCAGAC	-1.54262	5.03671	Resistant (coculture)			GV014_AGCATCAAGACCAGAC	-1.54262	5.03671	G1		0.0287955	Resistant (coculture)	0.0503355	Resistant (coculture)			0.0538515	Resistant (coculture)				0.0545702	Resistant (coculture)
GV014_AGCATCAAGATTGTGA	-2.31893	4.06318	Resistant (coculture)			GV014_AGCATCAAGATTGTGA	-2.31893	4.06318	G1		0.0341164	Resistant (coculture)	0.100285	Resistant (coculture)			0.13213	Resistant (coculture)				0.133167	Resistant (coculture)
GV014_AGCATCAAGCCACCGT	-5.86183	-0.826218	Resistant (coculture)			GV014_AGCATCAAGCCACCGT	-5.86183	-0.826218	S		0.102187	Resistant (coculture)	0.139726	Resistant (coculture)			0.0632606	Resistant (coculture)				0.219613	Resistant (coculture)
GV014_AGCATCAAGGCTGAAC	-6.00398	-0.371823	Resistant (coculture)			GV014_AGCATCAAGGCTGAAC	-6.00398	-0.371823	S		0.155612	Resistant (coculture)	0.132737	Resistant (coculture)			0.109372	Resistant (coculture)				0.187106	Resistant (coculture)
GV014_AGCATCAAGGGCTTCC	-3.29925	-3.07614	Resistant (coculture)			GV014_AGCATCAAGGGCTTCC	-3.29925	-3.07614	G2M		0.126778	Resistant (coculture)	0.121069	Resistant (coculture)			0.133311	Resistant (coculture)				0.129544	Resistant (coculture)
GV014_AGCATCAAGTATCCTG	-5.96494	-0.516637	Resistant (coculture)			GV014_AGCATCAAGTATCCTG	-5.96494	-0.516637	S		0.0871458	Resistant (coculture)	0.0772083	Resistant (coculture)			0.123548	Resistant (coculture)				0.129521	Resistant (coculture)
GV014_AGCATCACACGGCACT	1.10786	1.24253	Resistant (coculture)			GV014_AGCATCACACGGCACT	1.10786	1.24253	G1		0.0176372	Resistant (coculture)	0.0349872	Resistant (coculture)			0.0851289	Resistant (coculture)				0.00203022	Resistant (coculture)
GV014_AGCATCACATACCGTA	-2.58155	3.9954	Resistant (coculture)			GV014_AGCATCACATACCGTA	-2.58155	3.9954	G1		0.0625205	Resistant (coculture)	0.0452367	Resistant (coculture)			0.072548	Resistant (coculture)				0.0479668	Resistant (coculture)
GV014_AGCATCAGTCGATTTG	3.89446	-1.62949	Sensitive (coculture)			GV014_AGCATCAGTCGATTTG	3.89446	-1.62949	G1		-0.00902145	Sensitive (coculture)	0.00270864	Sensitive (coculture)			0.166795	Sensitive (coculture)				-0.0330393	Sensitive (coculture)
GV014_AGCATCAGTGCATTAC	0.544052	4.50779	Resistant (coculture)			GV014_AGCATCAGTGCATTAC	0.544052	4.50779	G1		0.0379934	Resistant (coculture)	0.0157814	Resistant (coculture)			0.207978	Resistant (coculture)				0.057229	Resistant (coculture)
GV014_AGCATCAGTTCGGCTG	-1.16089	4.6533	Resistant (coculture)			GV014_AGCATCAGTTCGGCTG	-1.16089	4.6533	G1		-0.0107143	Resistant (coculture)	-0.0194017	Resistant (coculture)			-0.0387282	Resistant (coculture)				0.00773242	Resistant (coculture)
GV014_AGCATCAGTTGTGTTG	-2.70428	2.17631	Resistant (coculture)			GV014_AGCATCAGTTGTGTTG	-2.70428	2.17631	S		0.0959868	Resistant (coculture)	0.0955706	Resistant (coculture)			0.179845	Resistant (coculture)				0.148936	Resistant (coculture)
GV014_AGCATCATCACGACTA	-4.46703	0.632068	Resistant (coculture)			GV014_AGCATCATCACGACTA	-4.46703	0.632068	S		0.110006	Resistant (coculture)	0.0949345	Resistant (coculture)			0.108	Resistant (coculture)				0.147181	Resistant (coculture)
GV014_AGCATCATCTAATTCC	1.49399	2.09437	Resistant (coculture)			GV014_AGCATCATCTAATTCC	1.49399	2.09437	G1		-0.0270195	Resistant (coculture)	0.00349025	Resistant (coculture)			-0.0465304	Resistant (coculture)				-0.05919	Resistant (coculture)
GV014_AGCCAATAGATGACAT	-5.1246	-2.34445	Resistant (coculture)			GV014_AGCCAATAGATGACAT	-5.1246	-2.34445	S		0.170764	Resistant (coculture)	0.134864	Resistant (coculture)			0.206804	Resistant (coculture)				0.200361	Resistant (coculture)
GV014_AGCCAATAGTATGAGT	-5.22709	-2.02368	Resistant (coculture)			GV014_AGCCAATAGTATGAGT	-5.22709	-2.02368	G2M		0.100766	Resistant (coculture)	0.102976	Resistant (coculture)			0.0943914	Resistant (coculture)				0.148138	Resistant (coculture)
GV014_AGCCAATAGTCCTGCG	1.80816	4.2911	Resistant (coculture)			GV014_AGCCAATAGTCCTGCG	1.80816	4.2911	G1		0.0299934	Resistant (coculture)	0.0541863	Resistant (coculture)			-0.0163976	Resistant (coculture)				0.0671883	Resistant (coculture)
GV014_AGCCAATAGTCTACCA	1.12845	3.38674	Resistant (coculture)			GV014_AGCCAATAGTCTACCA	1.12845	3.38674	G1		0.0169259	Resistant (coculture)	-0.00420608	Resistant (coculture)			-0.0189789	Resistant (coculture)				0.0107465	Resistant (coculture)
GV014_AGCCAATCAACAACAA	-3.11507	4.25297	Resistant (coculture)			GV014_AGCCAATCAACAACAA	-3.11507	4.25297	G1		-0.0277795	Resistant (coculture)	0.0340458	Resistant (coculture)			0.00230923	Resistant (coculture)				0.0681597	Resistant (coculture)
GV014_AGCCAATCAACAGTGG	-3.9672	-4.2194	Resistant (coculture)			GV014_AGCCAATCAACAGTGG	-3.9672	-4.2194	G2M		0.0811287	Resistant (coculture)	0.123212	Resistant (coculture)			0.103648	Resistant (coculture)				0.106784	Resistant (coculture)
GV014_AGCCAATGTAGGTACG	0.910026	3.17324	Resistant (coculture)			GV014_AGCCAATGTAGGTACG	0.910026	3.17324	G1		-0.00509533	Resistant (coculture)	-0.00427475	Resistant (coculture)			0.0256098	Resistant (coculture)				-0.00420895	Resistant (coculture)
GV014_AGCCAATTCGCATTGA	-1.46032	0.43787	Resistant (coculture)			GV014_AGCCAATTCGCATTGA	-1.46032	0.43787	G1		0.0511133	Resistant (coculture)	0.0509283	Resistant (coculture)			0.101163	Resistant (coculture)				0.130962	Resistant (coculture)
GV014_AGCCAATTCGCCTTTG	2.82212	-1.28434	Sensitive (coculture)			GV014_AGCCAATTCGCCTTTG	2.82212	-1.28434	G2M		0.00211496	Sensitive (coculture)	0.0293595	Sensitive (coculture)			0.0554737	Sensitive (coculture)				0.0507919	Sensitive (coculture)
GV014_AGCCAATTCGCTGACG	-2.32915	-3.86519	Sensitive (coculture)			GV014_AGCCAATTCGCTGACG	-2.32915	-3.86519	G2M		0.0967154	Sensitive (coculture)	0.116856	Sensitive (coculture)			0.17844	Sensitive (coculture)				0.177479	Sensitive (coculture)
GV014_AGCCAATTCGTAACTG	3.27837	-2.04404	Sensitive (coculture)			GV014_AGCCAATTCGTAACTG	3.27837	-2.04404	G2M		0.0832367	Sensitive (coculture)	0.0487022	Sensitive (coculture)			-0.0432072	Sensitive (coculture)				-0.030712	Sensitive (coculture)
GV014_AGCCAATTCGTTAGAC	2.05557	2.46869	Resistant (coculture)			GV014_AGCCAATTCGTTAGAC	2.05557	2.46869	G1		0.0195277	Resistant (coculture)	0.00268616	Resistant (coculture)			0.00939574	Resistant (coculture)				-0.0163888	Resistant (coculture)
GV014_AGCCACGAGACGGTTG	-5.17682	-0.506065	Resistant (coculture)			GV014_AGCCACGAGACGGTTG	-5.17682	-0.506065	S		0.102416	Resistant (coculture)	0.0813626	Resistant (coculture)			0.105642	Resistant (coculture)				0.142016	Resistant (coculture)
GV014_AGCCACGAGTGATAGT	-3.95791	0.0978643	Resistant (coculture)			GV014_AGCCACGAGTGATAGT	-3.95791	0.0978643	S		0.146801	Resistant (coculture)	0.153899	Resistant (coculture)			0.153888	Resistant (coculture)				0.152321	Resistant (coculture)
GV014_AGCCACGCATACCGTA	-6.10574	-0.382028	Resistant (coculture)			GV014_AGCCACGCATACCGTA	-6.10574	-0.382028	S		0.154824	Resistant (coculture)	0.130425	Resistant (coculture)			0.0725942	Resistant (coculture)				0.199095	Resistant (coculture)
GV014_AGCCACGCATCAGTGT	-0.561293	5.28117	Resistant (coculture)			GV014_AGCCACGCATCAGTGT	-0.561293	5.28117	G1		0.0537494	Resistant (coculture)	0.0416213	Resistant (coculture)			0.0883533	Resistant (coculture)				0.0619966	Resistant (coculture)
GV014_AGCCACGCATCCGTGG	1.08336	-3.33939	Sensitive (coculture)			GV014_AGCCACGCATCCGTGG	1.08336	-3.33939	S		0.0717607	Sensitive (coculture)	0.0991416	Sensitive (coculture)			-0.077769	Sensitive (coculture)				0.134729	Sensitive (coculture)
GV014_AGCCACGGTGCTCTCT	1.16904	3.68446	Resistant (coculture)			GV014_AGCCACGGTGCTCTCT	1.16904	3.68446	G1		0.03439	Resistant (coculture)	0.0298915	Resistant (coculture)			-0.0505486	Resistant (coculture)				-0.0658115	Resistant (coculture)
GV014_AGCCACGTCACCTACC	-2.32361	-4.84637	Resistant (coculture)			GV014_AGCCACGTCACCTACC	-2.32361	-4.84637	G2M		0.096834	Resistant (coculture)	0.0589555	Resistant (coculture)			0.160133	Resistant (coculture)				0.0899521	Resistant (coculture)
GV014_AGCCACGTCATCCTAT	3.37963	-0.598877	Resistant (coculture)			GV014_AGCCACGTCATCCTAT	3.37963	-0.598877	G2M		0.0285906	Resistant (coculture)	0.0276488	Resistant (coculture)			0.0701772	Resistant (coculture)				-0.0150502	Resistant (coculture)
GV014_AGCCACGTCGCGATCG	-0.799448	-1.70421	Sensitive (coculture)			GV014_AGCCACGTCGCGATCG	-0.799448	-1.70421	G1		0.0227504	Sensitive (coculture)	0.0463017	Sensitive (coculture)			0.0686717	Sensitive (coculture)				0.103351	Sensitive (coculture)
GV014_AGCCACGTCTCTGCCA	0.427618	2.9306	Resistant (coculture)			GV014_AGCCACGTCTCTGCCA	0.427618	2.9306	G1		0.0435339	Resistant (coculture)	-0.00290736	Resistant (coculture)			0.0309283	Resistant (coculture)				0.0141652	Resistant (coculture)
GV014_AGCCAGCAGAGAACCC	-1.78115	-3.85883	Resistant (coculture)			GV014_AGCCAGCAGAGAACCC	-1.78115	-3.85883	G2M		0.0771907	Resistant (coculture)	0.12123	Resistant (coculture)			0.134255	Resistant (coculture)				0.148026	Resistant (coculture)
GV014_AGCCAGCCAAAGACTA	-5.57576	0.462769	Resistant (coculture)			GV014_AGCCAGCCAAAGACTA	-5.57576	0.462769	S		0.0707463	Resistant (coculture)	0.125518	Resistant (coculture)			0.142549	Resistant (coculture)				0.181276	Resistant (coculture)
GV014_AGCCAGCCAAGTTTGC	-1.55618	4.93299	Resistant (coculture)			GV014_AGCCAGCCAAGTTTGC	-1.55618	4.93299	G1		0.0162072	Resistant (coculture)	0.0230421	Resistant (coculture)			0.0530709	Resistant (coculture)				0.0188164	Resistant (coculture)
GV014_AGCCAGCCAGAGCCCT	-1.13364	4.4757	Resistant (coculture)			GV014_AGCCAGCCAGAGCCCT	-1.13364	4.4757	G1		0.0374394	Resistant (coculture)	0.0661047	Resistant (coculture)			0.0221879	Resistant (coculture)				0.0107101	Resistant (coculture)
GV014_AGCCAGCCATCTTAGG	3.47824	-2.03305	Sensitive (coculture)			GV014_AGCCAGCCATCTTAGG	3.47824	-2.03305	G1		0.00310725	Sensitive (coculture)	-0.0148991	Sensitive (coculture)			0.0765393	Sensitive (coculture)				-0.0160853	Sensitive (coculture)
GV014_AGCCAGCCATTGCAAC	-0.0500855	4.40144	Resistant (coculture)			GV014_AGCCAGCCATTGCAAC	-0.0500855	4.40144	G1		0.00439087	Resistant (coculture)	-0.0260166	Resistant (coculture)			0.0448244	Resistant (coculture)				-0.0207549	Resistant (coculture)
GV014_AGCCAGCGTAGGAGGG	0.999311	-2.86811	Sensitive (coculture)			GV014_AGCCAGCGTAGGAGGG	0.999311	-2.86811	S		0.0411108	Sensitive (coculture)	0.0719434	Sensitive (coculture)			0.140923	Sensitive (coculture)				0.137524	Sensitive (coculture)
GV014_AGCCAGCGTGATCGTT	-2.7987	3.37713	Resistant (coculture)			GV014_AGCCAGCGTGATCGTT	-2.7987	3.37713	G2M		0.0370098	Resistant (coculture)	0.0675714	Resistant (coculture)			-0.0882007	Resistant (coculture)				0.0344473	Resistant (coculture)
GV014_AGCCAGCGTGTGGTCC	-0.278485	-4.73227	Sensitive (coculture)			GV014_AGCCAGCGTGTGGTCC	-0.278485	-4.73227	G2M		0.168754	Sensitive (coculture)	0.148804	Sensitive (coculture)			0.260666	Sensitive (coculture)				0.167511	Sensitive (coculture)
GV014_AGCCAGCTCGATAACC	3.03382	0.146023	Resistant (coculture)			GV014_AGCCAGCTCGATAACC	3.03382	0.146023	G2M		0.114229	Resistant (coculture)	0.136021	Resistant (coculture)			0.163196	Resistant (coculture)				0.0633956	Resistant (coculture)
GV014_AGCGATTAGAAATCCA	-1.86877	-1.51482	Resistant (coculture)			GV014_AGCGATTAGAAATCCA	-1.86877	-1.51482	G2M		0.0584394	Resistant (coculture)	0.0826602	Resistant (coculture)			-0.048473	Resistant (coculture)				0.0942902	Resistant (coculture)
GV014_AGCGATTAGACATAAC	6.79068	-0.468448	Sensitive (coculture)			GV014_AGCGATTAGACATAAC	6.79068	-0.468448	G2M		0.0982664	Sensitive (coculture)	0.0955523	Sensitive (coculture)			0.0701056	Sensitive (coculture)				0.103627	Sensitive (coculture)
GV014_AGCGATTAGTATGGCG	2.92958	-2.28094	Sensitive (coculture)			GV014_AGCGATTAGTATGGCG	2.92958	-2.28094	G1		0.118292	Sensitive (coculture)	0.0496388	Sensitive (coculture)			0.202856	Sensitive (coculture)				0.107641	Sensitive (coculture)
GV014_AGCGATTCATGATGCT	3.57158	-2.50028	Sensitive (coculture)			GV014_AGCGATTCATGATGCT	3.57158	-2.50028	G1		0.0256286	Sensitive (coculture)	0.0495578	Sensitive (coculture)			0.0786455	Sensitive (coculture)				0.0438297	Sensitive (coculture)
GV014_AGCGATTGTCCACACG	1.06539	1.30276	Resistant (coculture)			GV014_AGCGATTGTCCACACG	1.06539	1.30276	G1		-0.013575	Resistant (coculture)	-0.00435877	Resistant (coculture)			0.177702	Resistant (coculture)				-0.0040757	Resistant (coculture)
GV014_AGCGATTGTGCCTGAC	0.934472	4.98959	Resistant (coculture)			GV014_AGCGATTGTGCCTGAC	0.934472	4.98959	G1		0.00715599	Resistant (coculture)	0.0341898	Resistant (coculture)			-0.028792	Resistant (coculture)				0.0517277	Resistant (coculture)
GV014_AGCGATTGTTCTTGTT	5.51157	0.976357	Sensitive (coculture)			GV014_AGCGATTGTTCTTGTT	5.51157	0.976357	G1		0.0336104	Sensitive (coculture)	-0.0160631	Sensitive (coculture)			-0.0804906	Sensitive (coculture)				-0.0690521	Sensitive (coculture)
GV014_AGCGATTTCCCTCGTA	0.322904	2.05794	Resistant (coculture)			GV014_AGCGATTTCCCTCGTA	0.322904	2.05794	G1		-0.0103048	Resistant (coculture)	-0.0108939	Resistant (coculture)			-0.126552	Resistant (coculture)				-0.073918	Resistant (coculture)
GV014_AGCGATTTCGTGACTA	-1.50083	2.82715	Resistant (coculture)			GV014_AGCGATTTCGTGACTA	-1.50083	2.82715	S		0.0312652	Resistant (coculture)	0.0647493	Resistant (coculture)			-0.0702306	Resistant (coculture)				0.0786539	Resistant (coculture)
GV014_AGCGATTTCTCTCAAT	-1.2455	4.87711	Resistant (coculture)			GV014_AGCGATTTCTCTCAAT	-1.2455	4.87711	G1		-0.00608452	Resistant (coculture)	0.0170691	Resistant (coculture)			0.0459863	Resistant (coculture)				0.0361316	Resistant (coculture)
GV014_AGCGCCAAGAACCCGA	1.16191	-2.632	Sensitive (coculture)			GV014_AGCGCCAAGAACCCGA	1.16191	-2.632	S		0.113893	Sensitive (coculture)	0.0916082	Sensitive (coculture)			-0.0216058	Sensitive (coculture)				0.103841	Sensitive (coculture)
GV014_AGCGCCACAATGTGGG	2.24988	1.06734	Resistant (coculture)			GV014_AGCGCCACAATGTGGG	2.24988	1.06734	G1		0.00805862	Resistant (coculture)	-0.00497094	Resistant (coculture)			0.000944772	Resistant (coculture)				-0.00164339	Resistant (coculture)
GV014_AGCGCCACACCGTGGT	-1.49895	3.0726	Resistant (coculture)			GV014_AGCGCCACACCGTGGT	-1.49895	3.0726	S		-0.0319516	Resistant (coculture)	0.0500347	Resistant (coculture)			0.0677707	Resistant (coculture)				0.081398	Resistant (coculture)
GV014_AGCGCCACACGCGCTA	-0.476434	4.84269	Resistant (coculture)			GV014_AGCGCCACACGCGCTA	-0.476434	4.84269	G1		0.0311489	Resistant (coculture)	0.0221521	Resistant (coculture)			0.0890195	Resistant (coculture)				0.0463263	Resistant (coculture)
GV014_AGCGCCACATGAGAAT	-4.34945	-1.99916	Resistant (coculture)			GV014_AGCGCCACATGAGAAT	-4.34945	-1.99916	G2M		0.152324	Resistant (coculture)	0.13967	Resistant (coculture)			-0.0649614	Resistant (coculture)				0.171298	Resistant (coculture)
GV014_AGCGCCAGTGAGACCA	-4.06114	-0.0808654	Resistant (coculture)			GV014_AGCGCCAGTGAGACCA	-4.06114	-0.0808654	S		0.080788	Resistant (coculture)	0.128599	Resistant (coculture)			0.0462807	Resistant (coculture)				0.1503	Resistant (coculture)
GV014_AGCGCCAGTGAGCTCC	-4.39282	-2.7942	Resistant (coculture)			GV014_AGCGCCAGTGAGCTCC	-4.39282	-2.7942	G2M		0.0934382	Resistant (coculture)	0.107056	Resistant (coculture)			0.163106	Resistant (coculture)				0.179242	Resistant (coculture)
GV014_AGCGCCAGTTGACTGT	-2.48943	-3.35284	Resistant (coculture)			GV014_AGCGCCAGTTGACTGT	-2.48943	-3.35284	G2M		0.109703	Resistant (coculture)	0.0964143	Resistant (coculture)			0.225073	Resistant (coculture)				0.112728	Resistant (coculture)
GV014_AGCGCCAGTTTACTTC	1.21762	1.55758	Resistant (coculture)			GV014_AGCGCCAGTTTACTTC	1.21762	1.55758	G1		0.0302601	Resistant (coculture)	0.0564028	Resistant (coculture)			0.0747111	Resistant (coculture)				0.0838045	Resistant (coculture)
GV014_AGCGCCATCAACACCA	-4.36738	2.0053	Resistant (coculture)			GV014_AGCGCCATCAACACCA	-4.36738	2.0053	S		0.0878415	Resistant (coculture)	0.0388276	Resistant (coculture)			0.0472326	Resistant (coculture)				0.0861501	Resistant (coculture)
GV014_AGCGCCATCGACGTCG	-3.38285	-3.67912	Resistant (coculture)			GV014_AGCGCCATCGACGTCG	-3.38285	-3.67912	G2M		0.0671467	Resistant (coculture)	0.0585133	Resistant (coculture)			0.159957	Resistant (coculture)				0.0654654	Resistant (coculture)
GV014_AGCGCCATCGTACACA	-3.68165	-3.46701	Resistant (coculture)			GV014_AGCGCCATCGTACACA	-3.68165	-3.46701	G2M		0.154424	Resistant (coculture)	0.133779	Resistant (coculture)			0.204298	Resistant (coculture)				0.172789	Resistant (coculture)
GV014_AGCGCTGAGAGTTCGG	-0.584187	4.31193	Resistant (coculture)			GV014_AGCGCTGAGAGTTCGG	-0.584187	4.31193	G2M		0.0669816	Resistant (coculture)	0.0853817	Resistant (coculture)			0.214559	Resistant (coculture)				0.0913415	Resistant (coculture)
GV014_AGCGCTGAGGAATGTT	1.83312	2.96601	Resistant (coculture)			GV014_AGCGCTGAGGAATGTT	1.83312	2.96601	G1		0.0448618	Resistant (coculture)	0.061614	Resistant (coculture)			0.0394967	Resistant (coculture)				0.0455049	Resistant (coculture)
GV014_AGCGCTGAGTCATTGC	-0.409025	-2.6354	Sensitive (coculture)			GV014_AGCGCTGAGTCATTGC	-0.409025	-2.6354	S		0.0795451	Sensitive (coculture)	0.0522104	Sensitive (coculture)			0.0896239	Sensitive (coculture)				0.0666839	Sensitive (coculture)
GV014_AGCGCTGCATACAGAA	-3.2221	-3.29548	Resistant (coculture)			GV014_AGCGCTGCATACAGAA	-3.2221	-3.29548	G2M		0.136719	Resistant (coculture)	0.154773	Resistant (coculture)			0.113115	Resistant (coculture)				0.161328	Resistant (coculture)
GV014_AGCGCTGCATACTGTG	4.11978	-1.8701	Sensitive (coculture)			GV014_AGCGCTGCATACTGTG	4.11978	-1.8701	S		0.0932298	Sensitive (coculture)	0.0543923	Sensitive (coculture)			-0.0453564	Sensitive (coculture)				0.0484738	Sensitive (coculture)
GV014_AGCGCTGGTAGAATAC	-1.68627	2.85601	Resistant (coculture)			GV014_AGCGCTGGTAGAATAC	-1.68627	2.85601	S		0.0385477	Resistant (coculture)	0.0591578	Resistant (coculture)			0.0315206	Resistant (coculture)				0.0502208	Resistant (coculture)
GV014_AGCGCTGGTAGTCTTG	-3.10309	3.27368	Resistant (coculture)			GV014_AGCGCTGGTAGTCTTG	-3.10309	3.27368	G1		0.128146	Resistant (coculture)	0.0887049	Resistant (coculture)			0.122416	Resistant (coculture)				0.113049	Resistant (coculture)
GV014_AGCGCTGGTTCGGCCA	-1.65799	0.388569	Resistant (coculture)			GV014_AGCGCTGGTTCGGCCA	-1.65799	0.388569	G1		0.0251512	Resistant (coculture)	0.041447	Resistant (coculture)			-0.0171592	Resistant (coculture)				0.0555827	Resistant (coculture)
GV014_AGCGCTGTCAGGGTAG	2.35365	-2.8816	Sensitive (coculture)			GV014_AGCGCTGTCAGGGTAG	2.35365	-2.8816	G1		0.0459463	Sensitive (coculture)	0.078225	Sensitive (coculture)			0.14508	Sensitive (coculture)				0.107897	Sensitive (coculture)
GV014_AGCGCTGTCGAGTTGT	0.631818	-3.30868	Sensitive (coculture)			GV014_AGCGCTGTCGAGTTGT	0.631818	-3.30868	S		0.130645	Sensitive (coculture)	0.112157	Sensitive (coculture)			0.157427	Sensitive (coculture)				0.185641	Sensitive (coculture)
GV014_AGCGTATAGCGTGCTC	-1.8959	-4.17538	Resistant (coculture)			GV014_AGCGTATAGCGTGCTC	-1.8959	-4.17538	G2M		0.0922895	Resistant (coculture)	0.140001	Resistant (coculture)			0.157973	Resistant (coculture)				0.198515	Resistant (coculture)
GV014_AGCGTATAGTTTGGCT	-2.67296	-3.49398	Resistant (coculture)			GV014_AGCGTATAGTTTGGCT	-2.67296	-3.49398	G2M		0.117687	Resistant (coculture)	0.173965	Resistant (coculture)			0.175315	Resistant (coculture)				0.155131	Resistant (coculture)
GV014_AGCGTATCAAATGGCG	-3.70285	-2.44722	Resistant (coculture)			GV014_AGCGTATCAAATGGCG	-3.70285	-2.44722	G2M		0.0873188	Resistant (coculture)	0.119977	Resistant (coculture)			0.00696521	Resistant (coculture)				0.107677	Resistant (coculture)
GV014_AGCGTATCACCCTTGT	4.34042	-0.613553	Resistant (coculture)			GV014_AGCGTATCACCCTTGT	4.34042	-0.613553	G1		0.0331571	Resistant (coculture)	0.0219673	Resistant (coculture)			0.0615481	Resistant (coculture)				0.00293667	Resistant (coculture)
GV014_AGCGTATCAGAAGCGT	1.63931	2.48076	Resistant (coculture)			GV014_AGCGTATCAGAAGCGT	1.63931	2.48076	G1		0.0374562	Resistant (coculture)	6.84893e-05	Resistant (coculture)			0.0763085	Resistant (coculture)				0.04951	Resistant (coculture)
GV014_AGCGTATCAGGTCCCA	-2.19563	3.32817	Resistant (coculture)			GV014_AGCGTATCAGGTCCCA	-2.19563	3.32817	G1		0.0581924	Resistant (coculture)	0.0807798	Resistant (coculture)			0.11659	Resistant (coculture)				0.089751	Resistant (coculture)
GV014_AGCGTATGTCCACTTC	3.39271	-1.73458	Sensitive (coculture)			GV014_AGCGTATGTCCACTTC	3.39271	-1.73458	G1		0.0388686	Sensitive (coculture)	0.00181774	Sensitive (coculture)			0.0713746	Sensitive (coculture)				-0.0221127	Sensitive (coculture)
GV014_AGCGTATGTCGAAACG	-1.15125	0.256637	Resistant (coculture)			GV014_AGCGTATGTCGAAACG	-1.15125	0.256637	G1		0.054479	Resistant (coculture)	0.0787156	Resistant (coculture)			0.109878	Resistant (coculture)				0.115786	Resistant (coculture)
GV014_AGCGTATGTCTGATAC	-2.26933	-2.12872	Resistant (coculture)			GV014_AGCGTATGTCTGATAC	-2.26933	-2.12872	G2M		0.109133	Resistant (coculture)	0.108509	Resistant (coculture)			0.205854	Resistant (coculture)				0.136446	Resistant (coculture)
GV014_AGCGTATGTGAATTGA	-0.201354	2.54418	Resistant (coculture)			GV014_AGCGTATGTGAATTGA	-0.201354	2.54418	G1		0.0308288	Resistant (coculture)	0.0570906	Resistant (coculture)			0.0681142	Resistant (coculture)				0.112259	Resistant (coculture)
GV014_AGCGTATTCATAGAGA	-4.19285	-0.911377	Resistant (coculture)			GV014_AGCGTATTCATAGAGA	-4.19285	-0.911377	S		0.127537	Resistant (coculture)	0.129559	Resistant (coculture)			0.0209437	Resistant (coculture)				0.15374	Resistant (coculture)
GV014_AGCGTATTCCAAGAGG	1.61731	3.29043	Resistant (coculture)			GV014_AGCGTATTCCAAGAGG	1.61731	3.29043	G1		0.111619	Resistant (coculture)	0.118973	Resistant (coculture)			0.194431	Resistant (coculture)				0.1899	Resistant (coculture)
GV014_AGCGTATTCCTCAGAA	-0.570222	-3.84833	Resistant (coculture)			GV014_AGCGTATTCCTCAGAA	-0.570222	-3.84833	G2M		0.117752	Resistant (coculture)	0.0761555	Resistant (coculture)			0.0481879	Resistant (coculture)				0.102745	Resistant (coculture)
GV014_AGCGTATTCTATCCAT	-1.28856	2.55878	Resistant (coculture)			GV014_AGCGTATTCTATCCAT	-1.28856	2.55878	G1		0.0649913	Resistant (coculture)	0.0750888	Resistant (coculture)			0.0743369	Resistant (coculture)				0.123703	Resistant (coculture)
GV014_AGCGTCGAGGCTTTCA	-2.53034	-3.93169	Resistant (coculture)			GV014_AGCGTCGAGGCTTTCA	-2.53034	-3.93169	G2M		0.132003	Resistant (coculture)	0.142482	Resistant (coculture)			0.209578	Resistant (coculture)				0.219413	Resistant (coculture)
GV014_AGCGTCGCAGGTACGA	-4.53237	-0.200383	Resistant (coculture)			GV014_AGCGTCGCAGGTACGA	-4.53237	-0.200383	S		0.101981	Resistant (coculture)	0.140595	Resistant (coculture)			0.114344	Resistant (coculture)				0.216486	Resistant (coculture)
GV014_AGCTACACACAGTATC	-6.14056	-0.357305	Resistant (coculture)			GV014_AGCTACACACAGTATC	-6.14056	-0.357305	S		0.125912	Resistant (coculture)	0.0628895	Resistant (coculture)			0.0625021	Resistant (coculture)				0.157998	Resistant (coculture)
GV014_AGCTACACACGAAAGC	0.520466	1.91008	Resistant (coculture)			GV014_AGCTACACACGAAAGC	0.520466	1.91008	G1		0.0350996	Resistant (coculture)	0.0336911	Resistant (coculture)			0.0223475	Resistant (coculture)				0.00910082	Resistant (coculture)
GV014_AGCTACACAGCTTTGA	-0.144482	2.80102	Resistant (coculture)			GV014_AGCTACACAGCTTTGA	-0.144482	2.80102	G1		0.0806175	Resistant (coculture)	0.0341592	Resistant (coculture)			0.0387657	Resistant (coculture)				0.0442159	Resistant (coculture)
GV014_AGCTACACATCGAACT	-3.19502	4.61154	Resistant (coculture)			GV014_AGCTACACATCGAACT	-3.19502	4.61154	G1		0.090258	Resistant (coculture)	0.0579258	Resistant (coculture)			0.110939	Resistant (coculture)				0.0562382	Resistant (coculture)
GV014_AGCTACAGTACGGGAT	0.44096	3.80833	Resistant (coculture)			GV014_AGCTACAGTACGGGAT	0.44096	3.80833	G1		-0.0398574	Resistant (coculture)	-0.0454579	Resistant (coculture)			0.102348	Resistant (coculture)				-0.0281191	Resistant (coculture)
GV014_AGCTACAGTATGGTTC	-1.63772	-3.82865	Resistant (coculture)			GV014_AGCTACAGTATGGTTC	-1.63772	-3.82865	G2M		0.142064	Resistant (coculture)	0.121597	Resistant (coculture)			0.175752	Resistant (coculture)				0.141835	Resistant (coculture)
GV014_AGCTACAGTCCGAAGA	0.68076	1.05567	Resistant (coculture)			GV014_AGCTACAGTCCGAAGA	0.68076	1.05567	G1		0.0401127	Resistant (coculture)	0.036485	Resistant (coculture)			0.0585747	Resistant (coculture)				0.042061	Resistant (coculture)
GV014_AGCTACAGTGACTGTT	-0.124907	-3.95989	Sensitive (coculture)			GV014_AGCTACAGTGACTGTT	-0.124907	-3.95989	G2M		0.0909764	Sensitive (coculture)	0.145263	Sensitive (coculture)			0.112405	Sensitive (coculture)				0.162859	Sensitive (coculture)
GV014_AGCTACAGTTCAAGGG	-2.30902	-4.14425	Resistant (coculture)			GV014_AGCTACAGTTCAAGGG	-2.30902	-4.14425	G2M		0.119822	Resistant (coculture)	0.148929	Resistant (coculture)			0.130414	Resistant (coculture)				0.109194	Resistant (coculture)
GV014_AGCTACATCATCGACA	2.49925	-3.60454	Sensitive (coculture)			GV014_AGCTACATCATCGACA	2.49925	-3.60454	G2M		0.080108	Sensitive (coculture)	0.0810285	Sensitive (coculture)			0.0418452	Sensitive (coculture)				0.0572394	Sensitive (coculture)
GV014_AGCTACATCCAAGCTA	-0.748885	-1.18261	Resistant (coculture)			GV014_AGCTACATCCAAGCTA	-0.748885	-1.18261	G2M		0.0265344	Resistant (coculture)	0.00640649	Resistant (coculture)			0.161178	Resistant (coculture)				0.00848012	Resistant (coculture)
GV014_AGCTACATCGGTAAGG	-0.040234	2.13877	Resistant (coculture)			GV014_AGCTACATCGGTAAGG	-0.040234	2.13877	G1		-0.00517406	Resistant (coculture)	0.0670917	Resistant (coculture)			0.0186822	Resistant (coculture)				0.0804479	Resistant (coculture)
GV014_AGCTACATCGTAGGAG	0.363158	0.0273526	Resistant (coculture)			GV014_AGCTACATCGTAGGAG	0.363158	0.0273526	S		0.0672044	Resistant (coculture)	0.0860016	Resistant (coculture)			0.0743876	Resistant (coculture)				0.111716	Resistant (coculture)
GV014_AGCTACATCGTTCTAT	0.640896	3.75512	Resistant (coculture)			GV014_AGCTACATCGTTCTAT	0.640896	3.75512	G1		-0.0295417	Resistant (coculture)	-0.0352218	Resistant (coculture)			0.0671076	Resistant (coculture)				-0.0798659	Resistant (coculture)
GV014_AGCTCAAAGAGAGCGG	-0.436411	3.9863	Resistant (coculture)			GV014_AGCTCAAAGAGAGCGG	-0.436411	3.9863	G1		-0.00368531	Resistant (coculture)	0.0379244	Resistant (coculture)			0.0616931	Resistant (coculture)				0.0598455	Resistant (coculture)
GV014_AGCTCAAAGGACGCTA	0.455065	2.80878	Resistant (coculture)			GV014_AGCTCAAAGGACGCTA	0.455065	2.80878	G1		-0.012791	Resistant (coculture)	0.0095151	Resistant (coculture)			-0.103618	Resistant (coculture)				0.0113708	Resistant (coculture)
GV014_AGCTCAAAGTTCCTGA	1.38922	-2.82519	Sensitive (coculture)			GV014_AGCTCAAAGTTCCTGA	1.38922	-2.82519	S		0.0819809	Sensitive (coculture)	0.0520133	Sensitive (coculture)			0.0182491	Sensitive (coculture)				0.0886762	Sensitive (coculture)
GV014_AGCTCAACAAGGGCAT	-3.42673	-4.69891	Resistant (coculture)			GV014_AGCTCAACAAGGGCAT	-3.42673	-4.69891	G2M		0.0883922	Resistant (coculture)	0.104092	Resistant (coculture)			0.118214	Resistant (coculture)				0.0841475	Resistant (coculture)
GV014_AGCTCAACAGACCAGA	-0.963605	5.13537	Resistant (coculture)			GV014_AGCTCAACAGACCAGA	-0.963605	5.13537	G2M		0.0537521	Resistant (coculture)	0.0656275	Resistant (coculture)			0.115187	Resistant (coculture)				0.0919598	Resistant (coculture)
GV014_AGCTCAACATAGCTGT	-0.261286	-3.75825	Sensitive (coculture)			GV014_AGCTCAACATAGCTGT	-0.261286	-3.75825	S		0.0703115	Sensitive (coculture)	0.0635572	Sensitive (coculture)			0.101474	Sensitive (coculture)				0.138319	Sensitive (coculture)
GV014_AGCTCAACATCCTGTC	0.777183	2.72881	Resistant (coculture)			GV014_AGCTCAACATCCTGTC	0.777183	2.72881	G1		0.0616027	Resistant (coculture)	0.0617385	Resistant (coculture)			0.10046	Resistant (coculture)				0.0340299	Resistant (coculture)
GV014_AGCTCAACATCCTTCG	3.44347	-2.77991	Sensitive (coculture)			GV014_AGCTCAACATCCTTCG	3.44347	-2.77991	G1		0.0379972	Sensitive (coculture)	0.0267145	Sensitive (coculture)			0.0883876	Sensitive (coculture)				-0.0178758	Sensitive (coculture)
GV014_AGCTCAAGTCACTAGT	0.0611931	4.45127	Resistant (coculture)			GV014_AGCTCAAGTCACTAGT	0.0611931	4.45127	G1		0.0591947	Resistant (coculture)	0.0456329	Resistant (coculture)			-0.0397298	Resistant (coculture)				0.0155609	Resistant (coculture)
GV014_AGCTCAAGTGAGACGT	-3.55186	-1.99211	Resistant (coculture)			GV014_AGCTCAAGTGAGACGT	-3.55186	-1.99211	G2M		0.0830721	Resistant (coculture)	0.0713019	Resistant (coculture)			0.185706	Resistant (coculture)				0.0994919	Resistant (coculture)
GV014_AGCTCAAGTGGGACAT	-5.08892	0.360363	Resistant (coculture)			GV014_AGCTCAAGTGGGACAT	-5.08892	0.360363	S		0.159992	Resistant (coculture)	0.0852317	Resistant (coculture)			-0.0432684	Resistant (coculture)				0.114264	Resistant (coculture)
GV014_AGCTCAATCCGGCAGT	-4.50579	1.31549	Resistant (coculture)			GV014_AGCTCAATCCGGCAGT	-4.50579	1.31549	S		-0.0293672	Resistant (coculture)	0.0463575	Resistant (coculture)			0.131848	Resistant (coculture)				0.0716498	Resistant (coculture)
GV014_AGCTTCCAGAAGTGTT	0.909646	-4.14884	Sensitive (coculture)			GV014_AGCTTCCAGAAGTGTT	0.909646	-4.14884	G2M		0.0226384	Sensitive (coculture)	0.0947256	Sensitive (coculture)			0.118114	Sensitive (coculture)				0.106921	Sensitive (coculture)
GV014_AGCTTCCAGACATATG	-3.0836	-1.42689	Sensitive (coculture)			GV014_AGCTTCCAGACATATG	-3.0836	-1.42689	S		0.0579929	Sensitive (coculture)	0.033655	Sensitive (coculture)			-0.0335233	Sensitive (coculture)				0.0351091	Sensitive (coculture)
GV014_AGCTTCCAGCTCCATA	1.19558	4.51951	Resistant (coculture)			GV014_AGCTTCCAGCTCCATA	1.19558	4.51951	S		0.0614682	Resistant (coculture)	0.0518397	Resistant (coculture)			0.128825	Resistant (coculture)				0.127613	Resistant (coculture)
GV014_AGCTTCCCAAATGAAC	-0.0181213	4.69609	Resistant (coculture)			GV014_AGCTTCCCAAATGAAC	-0.0181213	4.69609	G1		-0.0126088	Resistant (coculture)	0.0244383	Resistant (coculture)			0.0492229	Resistant (coculture)				0.00596826	Resistant (coculture)
GV014_AGCTTCCCACAGTCCG	0.757181	3.49409	Resistant (coculture)			GV014_AGCTTCCCACAGTCCG	0.757181	3.49409	G1		0.0393582	Resistant (coculture)	0.0346803	Resistant (coculture)			0.0768174	Resistant (coculture)				0.0258572	Resistant (coculture)
GV014_AGCTTCCCAGGTAGTG	-4.54086	-1.5397	Sensitive (coculture)			GV014_AGCTTCCCAGGTAGTG	-4.54086	-1.5397	S		0.117397	Sensitive (coculture)	0.114537	Sensitive (coculture)			0.0602519	Sensitive (coculture)				0.131233	Sensitive (coculture)
GV014_AGCTTCCGTAGCGATG	0.58109	2.64551	Resistant (coculture)			GV014_AGCTTCCGTAGCGATG	0.58109	2.64551	G1		0.049922	Resistant (coculture)	-0.000268724	Resistant (coculture)			0.186332	Resistant (coculture)				0.00401693	Resistant (coculture)
GV014_AGCTTCCTCGATGCAT	2.97179	-3.4258	Sensitive (coculture)			GV014_AGCTTCCTCGATGCAT	2.97179	-3.4258	G1		0.00779612	Sensitive (coculture)	0.0496142	Sensitive (coculture)			0.106536	Sensitive (coculture)				0.0733341	Sensitive (coculture)
GV014_AGGAAATAGATCGCTT	-0.261879	-3.35652	Sensitive (coculture)			GV014_AGGAAATAGATCGCTT	-0.261879	-3.35652	S		0.196376	Sensitive (coculture)	0.170561	Sensitive (coculture)			0.0611936	Sensitive (coculture)				0.152737	Sensitive (coculture)
GV014_AGGAAATAGGTAAGTT	-2.35715	-2.71874	Resistant (coculture)			GV014_AGGAAATAGGTAAGTT	-2.35715	-2.71874	G2M		0.0921944	Resistant (coculture)	0.133572	Resistant (coculture)			0.137115	Resistant (coculture)				0.154848	Resistant (coculture)
GV014_AGGAAATCAATTGGTC	0.754829	-2.93857	Resistant (coculture)			GV014_AGGAAATCAATTGGTC	0.754829	-2.93857	S		0.0831867	Resistant (coculture)	0.117884	Resistant (coculture)			-0.0323194	Resistant (coculture)				0.16644	Resistant (coculture)
GV014_AGGAAATCAATTTCTC	1.24903	3.51053	Resistant (coculture)			GV014_AGGAAATCAATTTCTC	1.24903	3.51053	G1		0.00623147	Resistant (coculture)	0.0161041	Resistant (coculture)			0.105444	Resistant (coculture)				0.058173	Resistant (coculture)
GV014_AGGAAATCATGTTTGG	-1.47611	-1.2959	Resistant (coculture)			GV014_AGGAAATCATGTTTGG	-1.47611	-1.2959	G1		0.0864365	Resistant (coculture)	0.132825	Resistant (coculture)			0.0306338	Resistant (coculture)				0.157106	Resistant (coculture)
GV014_AGGAAATGTCAAAGAT	-0.667131	2.34958	Resistant (coculture)			GV014_AGGAAATGTCAAAGAT	-0.667131	2.34958	G1		0.0854392	Resistant (coculture)	0.0810552	Resistant (coculture)			0.130181	Resistant (coculture)				0.0675475	Resistant (coculture)
GV014_AGGAAATGTTCTATCT	-1.68011	2.80681	Resistant (coculture)			GV014_AGGAAATGTTCTATCT	-1.68011	2.80681	G1		0.0619043	Resistant (coculture)	0.0898531	Resistant (coculture)			0.0939719	Resistant (coculture)				0.104421	Resistant (coculture)
GV014_AGGAAATGTTTAGAGA	4.11239	-1.77274	Sensitive (coculture)			GV014_AGGAAATGTTTAGAGA	4.11239	-1.77274	G1		0.0485032	Sensitive (coculture)	0.0481996	Sensitive (coculture)			0.00762006	Sensitive (coculture)				0.0574811	Sensitive (coculture)
GV014_AGGAATAAGACATATG	-1.34437	-4.14587	Sensitive (coculture)			GV014_AGGAATAAGACATATG	-1.34437	-4.14587	G2M		0.0928627	Sensitive (coculture)	0.14341	Sensitive (coculture)			0.107165	Sensitive (coculture)				0.180232	Sensitive (coculture)
GV014_AGGAATAAGAGTCGAC	2.22148	-3.29566	Sensitive (coculture)			GV014_AGGAATAAGAGTCGAC	2.22148	-3.29566	G1		0.0408869	Sensitive (coculture)	0.0758563	Sensitive (coculture)			0.022908	Sensitive (coculture)				0.0616847	Sensitive (coculture)
GV014_AGGAATACAGGACTAG	-2.44907	3.22945	Resistant (coculture)			GV014_AGGAATACAGGACTAG	-2.44907	3.22945	G2M		0.0233633	Resistant (coculture)	0.0567719	Resistant (coculture)			0.114498	Resistant (coculture)				0.101657	Resistant (coculture)
GV014_AGGAATAGTATGACAA	-1.91456	3.16613	Resistant (coculture)			GV014_AGGAATAGTATGACAA	-1.91456	3.16613	G2M		0.0469653	Resistant (coculture)	0.0826277	Resistant (coculture)			0.104661	Resistant (coculture)				0.0830633	Resistant (coculture)
GV014_AGGAATAGTCTAACGT	2.19134	-3.7945	Sensitive (coculture)			GV014_AGGAATAGTCTAACGT	2.19134	-3.7945	S		0.048009	Sensitive (coculture)	0.0668424	Sensitive (coculture)			0.0395861	Sensitive (coculture)				0.102335	Sensitive (coculture)
GV014_AGGAATATCACCATAG	-1.50089	3.53288	Resistant (coculture)			GV014_AGGAATATCACCATAG	-1.50089	3.53288	G1		0.0332728	Resistant (coculture)	0.0247954	Resistant (coculture)			0.00835011	Resistant (coculture)				0.0707945	Resistant (coculture)
GV014_AGGAATATCATGACAC	4.6078	-0.433302	Sensitive (coculture)			GV014_AGGAATATCATGACAC	4.6078	-0.433302	G1		0.0745707	Sensitive (coculture)	0.026237	Sensitive (coculture)			0.171189	Sensitive (coculture)				-0.00275701	Sensitive (coculture)
GV014_AGGAATATCCGAAATC	5.26374	2.02923	Sensitive (coculture)			GV014_AGGAATATCCGAAATC	5.26374	2.02923	G1		0.0423443	Sensitive (coculture)	0.0683229	Sensitive (coculture)			0.163672	Sensitive (coculture)				0.0640919	Sensitive (coculture)
GV014_AGGAATATCGCGCCAA	0.0132626	3.86973	Resistant (coculture)			GV014_AGGAATATCGCGCCAA	0.0132626	3.86973	G1		0.0306536	Resistant (coculture)	0.0334103	Resistant (coculture)			0.00895656	Resistant (coculture)				0.00566209	Resistant (coculture)
GV014_AGGACGAAGGTGCTAG	-0.167539	3.26078	Resistant (coculture)			GV014_AGGACGAAGGTGCTAG	-0.167539	3.26078	G1		0.00970999	Resistant (coculture)	-0.0224803	Resistant (coculture)			0.073459	Resistant (coculture)				0.00393538	Resistant (coculture)
GV014_AGGACGATCACCCTGT	-1.928	-4.23344	Resistant (coculture)			GV014_AGGACGATCACCCTGT	-1.928	-4.23344	G2M		0.0977063	Resistant (coculture)	0.118913	Resistant (coculture)			0.155803	Resistant (coculture)				0.179471	Resistant (coculture)
GV014_AGGACGATCCACGGAC	2.44148	3.62687	Resistant (coculture)			GV014_AGGACGATCCACGGAC	2.44148	3.62687	G1		0.0705135	Resistant (coculture)	0.0808403	Resistant (coculture)			-0.0205595	Resistant (coculture)				0.0568129	Resistant (coculture)
GV014_AGGACTTAGAAATCCA	-1.49117	-4.66819	Resistant (coculture)			GV014_AGGACTTAGAAATCCA	-1.49117	-4.66819	G2M		0.115675	Resistant (coculture)	0.0909812	Resistant (coculture)			0.114239	Resistant (coculture)				0.0990506	Resistant (coculture)
GV014_AGGACTTAGAGCCGAT	3.59795	-1.07787	Sensitive (coculture)			GV014_AGGACTTAGAGCCGAT	3.59795	-1.07787	G1		-0.000970674	Sensitive (coculture)	0.0161117	Sensitive (coculture)			-0.030179	Sensitive (coculture)				-0.0433129	Sensitive (coculture)
GV014_AGGACTTCAACCGGAA	-5.24705	-1.98165	Resistant (coculture)			GV014_AGGACTTCAACCGGAA	-5.24705	-1.98165	G2M		0.165035	Resistant (coculture)	0.125642	Resistant (coculture)			0.166926	Resistant (coculture)				0.198503	Resistant (coculture)
GV014_AGGACTTCACGGTGCT	1.68793	3.09071	Resistant (coculture)			GV014_AGGACTTCACGGTGCT	1.68793	3.09071	G1		0.0174301	Resistant (coculture)	0.0527087	Resistant (coculture)			0.190091	Resistant (coculture)				0.0719718	Resistant (coculture)
GV014_AGGACTTCACTTGTGA	-0.116934	-4.74299	Sensitive (coculture)			GV014_AGGACTTCACTTGTGA	-0.116934	-4.74299	G2M		0.153939	Sensitive (coculture)	0.145453	Sensitive (coculture)			0.188703	Sensitive (coculture)				0.18464	Sensitive (coculture)
GV014_AGGACTTGTATACAGA	-0.238016	0.35645	Resistant (coculture)			GV014_AGGACTTGTATACAGA	-0.238016	0.35645	G1		0.0915449	Resistant (coculture)	0.106348	Resistant (coculture)			0.143379	Resistant (coculture)				0.0996538	Resistant (coculture)
GV014_AGGACTTGTCACAGTT	-2.39252	3.72425	Resistant (coculture)			GV014_AGGACTTGTCACAGTT	-2.39252	3.72425	G1		0.0795022	Resistant (coculture)	0.0507438	Resistant (coculture)			0.0118219	Resistant (coculture)				0.0677174	Resistant (coculture)
GV014_AGGACTTGTGCTATTG	-4.29595	1.80936	Resistant (coculture)			GV014_AGGACTTGTGCTATTG	-4.29595	1.80936	S		0.0864513	Resistant (coculture)	0.0425177	Resistant (coculture)			0.0454781	Resistant (coculture)				0.135717	Resistant (coculture)
GV014_AGGACTTTCCACAAGT	-0.285573	0.9567	Resistant (coculture)			GV014_AGGACTTTCCACAAGT	-0.285573	0.9567	G1		0.00434193	Resistant (coculture)	-0.00517577	Resistant (coculture)			0.00435184	Resistant (coculture)				-0.00102374	Resistant (coculture)
GV014_AGGACTTTCCGCTAGG	0.841858	0.00974896	Resistant (coculture)			GV014_AGGACTTTCCGCTAGG	0.841858	0.00974896	G1		0.0345574	Resistant (coculture)	0.0549077	Resistant (coculture)			0.0971254	Resistant (coculture)				0.0155412	Resistant (coculture)
GV014_AGGAGGTAGCCTAACT	-1.41686	-0.715771	Resistant (coculture)			GV014_AGGAGGTAGCCTAACT	-1.41686	-0.715771	G1		0.0470561	Resistant (coculture)	0.0747852	Resistant (coculture)			-0.00277351	Resistant (coculture)				0.111684	Resistant (coculture)
GV014_AGGAGGTAGCTAAATG	-3.71152	-3.12847	Resistant (coculture)			GV014_AGGAGGTAGCTAAATG	-3.71152	-3.12847	G2M		0.0195651	Resistant (coculture)	0.0444816	Resistant (coculture)			0.0245946	Resistant (coculture)				0.0503697	Resistant (coculture)
GV014_AGGAGGTCAGTAGATA	-1.5073	2.42247	Resistant (coculture)			GV014_AGGAGGTCAGTAGATA	-1.5073	2.42247	G1		0.0599091	Resistant (coculture)	0.0914411	Resistant (coculture)			0.21098	Resistant (coculture)				0.0976708	Resistant (coculture)
GV014_AGGAGGTGTAGGCAAC	-0.477545	3.52683	Resistant (coculture)			GV014_AGGAGGTGTAGGCAAC	-0.477545	3.52683	S		0.0180109	Resistant (coculture)	0.0445275	Resistant (coculture)			-0.0575711	Resistant (coculture)				0.00665982	Resistant (coculture)
GV014_AGGAGGTTCTCCGCAT	-0.23522	3.50041	Resistant (coculture)			GV014_AGGAGGTTCTCCGCAT	-0.23522	3.50041	G1		0.0467014	Resistant (coculture)	0.0991034	Resistant (coculture)			0.0756653	Resistant (coculture)				0.087229	Resistant (coculture)
GV014_AGGATAACACGGGTAA	-3.42591	0.44836	Resistant (coculture)			GV014_AGGATAACACGGGTAA	-3.42591	0.44836	S		0.0474386	Resistant (coculture)	0.0430062	Resistant (coculture)			0.0188094	Resistant (coculture)				0.0821072	Resistant (coculture)
GV014_AGGATAAGTACAAACA	-5.22853	0.351693	Resistant (coculture)			GV014_AGGATAAGTACAAACA	-5.22853	0.351693	S		0.0538497	Resistant (coculture)	0.0804097	Resistant (coculture)			0.0101056	Resistant (coculture)				0.123355	Resistant (coculture)
GV014_AGGATAATCAAGAAAC	2.56972	-2.98802	Resistant (coculture)			GV014_AGGATAATCAAGAAAC	2.56972	-2.98802	G2M		0.0275879	Resistant (coculture)	0.0277241	Resistant (coculture)			0.0366669	Resistant (coculture)				-0.022298	Resistant (coculture)
GV014_AGGATAATCACTGGGC	3.76411	-2.26069	Resistant (coculture)			GV014_AGGATAATCACTGGGC	3.76411	-2.26069	S		0.0959224	Resistant (coculture)	0.0543983	Resistant (coculture)			-0.0276483	Resistant (coculture)				0.0376744	Resistant (coculture)
GV014_AGGATCTAGCCTAACT	-5.91436	0.283135	Resistant (coculture)			GV014_AGGATCTAGCCTAACT	-5.91436	0.283135	S		0.121453	Resistant (coculture)	0.108627	Resistant (coculture)			0.0793361	Resistant (coculture)				0.138393	Resistant (coculture)
GV014_AGGATCTAGGCAGGGA	0.189357	-3.78991	Sensitive (coculture)			GV014_AGGATCTAGGCAGGGA	0.189357	-3.78991	G2M		0.103861	Sensitive (coculture)	0.102605	Sensitive (coculture)			0.0927684	Sensitive (coculture)				0.126179	Sensitive (coculture)
GV014_AGGATCTCAACATCGT	-0.391293	4.476	Resistant (coculture)			GV014_AGGATCTCAACATCGT	-0.391293	4.476	G1		0.0152621	Resistant (coculture)	0.0376141	Resistant (coculture)			0.082817	Resistant (coculture)				0.04123	Resistant (coculture)
GV014_AGGATCTCACGGTAGA	-5.31371	-1.1161	Resistant (coculture)			GV014_AGGATCTCACGGTAGA	-5.31371	-1.1161	S		0.153791	Resistant (coculture)	0.15164	Resistant (coculture)			-0.00982509	Resistant (coculture)				0.214138	Resistant (coculture)
GV014_AGGATCTCACTAACCA	-2.62013	4.31075	Resistant (coculture)			GV014_AGGATCTCACTAACCA	-2.62013	4.31075	G1		0.0436944	Resistant (coculture)	0.0617328	Resistant (coculture)			0.130827	Resistant (coculture)				0.0914523	Resistant (coculture)
GV014_AGGATCTCAGAGGCAT	-3.11429	-1.15017	Resistant (coculture)			GV014_AGGATCTCAGAGGCAT	-3.11429	-1.15017	S		0.044041	Resistant (coculture)	0.044307	Resistant (coculture)			0.144093	Resistant (coculture)				0.0822563	Resistant (coculture)
GV014_AGGATCTCATAATGCC	-5.73727	0.772491	Resistant (coculture)			GV014_AGGATCTCATAATGCC	-5.73727	0.772491	S		0.123629	Resistant (coculture)	0.0804356	Resistant (coculture)			0.101682	Resistant (coculture)				0.138786	Resistant (coculture)
GV014_AGGATCTGTACGATCT	-0.0435856	-4.79398	Sensitive (coculture)			GV014_AGGATCTGTACGATCT	-0.0435856	-4.79398	G2M		0.0954717	Sensitive (coculture)	0.101283	Sensitive (coculture)			0.112849	Sensitive (coculture)				0.0874533	Sensitive (coculture)
GV014_AGGATCTGTGACACAG	4.1287	-1.91225	Sensitive (coculture)			GV014_AGGATCTGTGACACAG	4.1287	-1.91225	G1		0.0141454	Sensitive (coculture)	0.0532664	Sensitive (coculture)			0.12559	Sensitive (coculture)				0.0430564	Sensitive (coculture)
GV014_AGGATCTGTTAGGGTG	-0.299348	-3.98702	Sensitive (coculture)			GV014_AGGATCTGTTAGGGTG	-0.299348	-3.98702	G2M		0.15665	Sensitive (coculture)	0.167318	Sensitive (coculture)			0.141193	Sensitive (coculture)				0.189845	Sensitive (coculture)
GV014_AGGATCTTCTAACACG	-2.88445	-3.39099	Resistant (coculture)			GV014_AGGATCTTCTAACACG	-2.88445	-3.39099	G2M		0.0848379	Resistant (coculture)	0.0840176	Resistant (coculture)			0.0292546	Resistant (coculture)				0.0992911	Resistant (coculture)
GV014_AGGCATTAGACATAAC	-5.17438	-0.375342	Resistant (coculture)			GV014_AGGCATTAGACATAAC	-5.17438	-0.375342	S		0.0476305	Resistant (coculture)	0.11356	Resistant (coculture)			0.184072	Resistant (coculture)				0.143646	Resistant (coculture)
GV014_AGGCATTAGTGGTCAG	0.0758077	-4.56403	Sensitive (coculture)			GV014_AGGCATTAGTGGTCAG	0.0758077	-4.56403	G2M		0.121746	Sensitive (coculture)	0.117496	Sensitive (coculture)			0.209807	Sensitive (coculture)				0.0979129	Sensitive (coculture)
GV014_AGGCATTCAGGCCCTA	-4.56833	-3.02863	Resistant (coculture)			GV014_AGGCATTCAGGCCCTA	-4.56833	-3.02863	G2M		0.158388	Resistant (coculture)	0.121581	Resistant (coculture)			0.158767	Resistant (coculture)				0.217378	Resistant (coculture)
GV014_AGGCATTCATTCTCTA	1.1836	3.36911	Resistant (coculture)			GV014_AGGCATTCATTCTCTA	1.1836	3.36911	G1		0.0255873	Resistant (coculture)	0.0178202	Resistant (coculture)			0.144571	Resistant (coculture)				0.0130168	Resistant (coculture)
GV014_AGGCATTGTGTTAACC	-4.92616	-0.664889	Resistant (coculture)			GV014_AGGCATTGTGTTAACC	-4.92616	-0.664889	S		0.125701	Resistant (coculture)	0.154268	Resistant (coculture)			0.0658315	Resistant (coculture)				0.202769	Resistant (coculture)
GV014_AGGCATTGTTTGACAC	1.18333	-2.88204	Sensitive (coculture)			GV014_AGGCATTGTTTGACAC	1.18333	-2.88204	S		0.149476	Sensitive (coculture)	0.0984734	Sensitive (coculture)			-0.0111784	Sensitive (coculture)				0.14268	Sensitive (coculture)
GV014_AGGCATTTCCTGTAAG	4.128	-1.56041	Sensitive (coculture)			GV014_AGGCATTTCCTGTAAG	4.128	-1.56041	G1		0.0443842	Sensitive (coculture)	0.0107974	Sensitive (coculture)			-0.0286897	Sensitive (coculture)				-0.00925964	Sensitive (coculture)
GV014_AGGCATTTCTATTCGT	-1.18659	5.35928	Resistant (coculture)			GV014_AGGCATTTCTATTCGT	-1.18659	5.35928	G1		0.00538938	Resistant (coculture)	0.0294347	Resistant (coculture)			0.0790257	Resistant (coculture)				0.0369452	Resistant (coculture)
GV014_AGGCCACAGACCACGA	-0.942004	4.62432	Resistant (coculture)			GV014_AGGCCACAGACCACGA	-0.942004	4.62432	G1		0.0233523	Resistant (coculture)	0.0441613	Resistant (coculture)			0.174262	Resistant (coculture)				0.0906149	Resistant (coculture)
GV014_AGGCCACAGGTCCTGC	0.756905	3.07408	Resistant (coculture)			GV014_AGGCCACAGGTCCTGC	0.756905	3.07408	G1		0.0135098	Resistant (coculture)	0.0137209	Resistant (coculture)			0.067848	Resistant (coculture)				-0.0393675	Resistant (coculture)
GV014_AGGCCACAGGTTGAGC	-3.23996	-4.15015	Resistant (coculture)			GV014_AGGCCACAGGTTGAGC	-3.23996	-4.15015	G2M		0.137049	Resistant (coculture)	0.134021	Resistant (coculture)			0.0963534	Resistant (coculture)				0.155239	Resistant (coculture)
GV014_AGGCCACCACGCAGTC	3.76754	-0.134562	Sensitive (coculture)			GV014_AGGCCACCACGCAGTC	3.76754	-0.134562	G1		-0.0120507	Sensitive (coculture)	0.0107579	Sensitive (coculture)			0.0148032	Sensitive (coculture)				-0.0359816	Sensitive (coculture)
GV014_AGGCCACCAGGCGAAT	-3.03014	-3.39172	Resistant (coculture)			GV014_AGGCCACCAGGCGAAT	-3.03014	-3.39172	G2M		0.115701	Resistant (coculture)	0.10504	Resistant (coculture)			0.0432378	Resistant (coculture)				0.0831256	Resistant (coculture)
GV014_AGGCCACCATAATCGC	4.50318	-1.65457	Resistant (coculture)			GV014_AGGCCACCATAATCGC	4.50318	-1.65457	G1		0.037516	Resistant (coculture)	0.0395399	Resistant (coculture)			0.0132712	Resistant (coculture)				-0.00927639	Resistant (coculture)
GV014_AGGCCACGTAATGTGA	3.82923	-2.6385	Sensitive (coculture)			GV014_AGGCCACGTAATGTGA	3.82923	-2.6385	G1		0.0135248	Sensitive (coculture)	0.0345682	Sensitive (coculture)			0.0372553	Sensitive (coculture)				0.0528497	Sensitive (coculture)
GV014_AGGCCACTCGCACGGT	-0.915631	2.11149	Resistant (coculture)			GV014_AGGCCACTCGCACGGT	-0.915631	2.11149	G1		0.0638829	Resistant (coculture)	0.0549217	Resistant (coculture)			0.107999	Resistant (coculture)				0.0428739	Resistant (coculture)
GV014_AGGCCACTCTAGAACC	0.436638	2.78643	Resistant (coculture)			GV014_AGGCCACTCTAGAACC	0.436638	2.78643	G1		0.0701559	Resistant (coculture)	0.0228239	Resistant (coculture)			0.104543	Resistant (coculture)				-0.01069	Resistant (coculture)
GV014_AGGCTGCAGACATACA	0.111409	-0.380863	Resistant (coculture)			GV014_AGGCTGCAGACATACA	0.111409	-0.380863	G1		0.0532217	Resistant (coculture)	0.0589907	Resistant (coculture)			-0.022833	Resistant (coculture)				0.0502972	Resistant (coculture)
GV014_AGGCTGCAGCTGGCTC	-5.04604	-2.55653	Resistant (coculture)			GV014_AGGCTGCAGCTGGCTC	-5.04604	-2.55653	G2M		0.137333	Resistant (coculture)	0.0968381	Resistant (coculture)			0.289693	Resistant (coculture)				0.197429	Resistant (coculture)
GV014_AGGCTGCAGGACTATA	0.695283	-0.117997	Resistant (coculture)			GV014_AGGCTGCAGGACTATA	0.695283	-0.117997	G1		0.0559888	Resistant (coculture)	0.0684639	Resistant (coculture)			0.118976	Resistant (coculture)				0.0559228	Resistant (coculture)
GV014_AGGCTGCAGGGCAACT	0.207715	-4.71541	Sensitive (coculture)			GV014_AGGCTGCAGGGCAACT	0.207715	-4.71541	G2M		0.0414641	Sensitive (coculture)	0.0879849	Sensitive (coculture)			-0.0186079	Sensitive (coculture)				0.0870643	Sensitive (coculture)
GV014_AGGCTGCCATCTCATT	2.79015	-3.58626	Sensitive (coculture)			GV014_AGGCTGCCATCTCATT	2.79015	-3.58626	G2M		0.119962	Sensitive (coculture)	0.117703	Sensitive (coculture)			0.221094	Sensitive (coculture)				0.119798	Sensitive (coculture)
GV014_AGGCTGCGTCAACACT	0.723387	4.01051	Resistant (coculture)			GV014_AGGCTGCGTCAACACT	0.723387	4.01051	G1		0.066055	Resistant (coculture)	0.0405916	Resistant (coculture)			0.0179376	Resistant (coculture)				0.0427037	Resistant (coculture)
GV014_AGGCTGCGTGTCTTCC	-3.42357	-4.4429	Resistant (coculture)			GV014_AGGCTGCGTGTCTTCC	-3.42357	-4.4429	G2M		0.0562758	Resistant (coculture)	0.058964	Resistant (coculture)			0.120981	Resistant (coculture)				0.0510554	Resistant (coculture)
GV014_AGGCTGCGTTGAGTCT	-2.20582	-2.55249	Resistant (coculture)			GV014_AGGCTGCGTTGAGTCT	-2.20582	-2.55249	G2M		0.116266	Resistant (coculture)	0.128703	Resistant (coculture)			0.0326537	Resistant (coculture)				0.127547	Resistant (coculture)
GV014_AGGCTGCTCCATCTGC	-1.77943	-0.487689	Resistant (coculture)			GV014_AGGCTGCTCCATCTGC	-1.77943	-0.487689	G2M		0.0651618	Resistant (coculture)	0.0807636	Resistant (coculture)			-0.00798331	Resistant (coculture)				0.111435	Resistant (coculture)
GV014_AGGCTGCTCTAGTGTG	-5.22057	-0.83164	Resistant (coculture)			GV014_AGGCTGCTCTAGTGTG	-5.22057	-0.83164	S		0.12936	Resistant (coculture)	0.108377	Resistant (coculture)			0.0630044	Resistant (coculture)				0.205102	Resistant (coculture)
GV014_AGGGAGTAGAAGAACG	3.54677	-1.61433	Sensitive (coculture)			GV014_AGGGAGTAGAAGAACG	3.54677	-1.61433	G1		0.0428842	Sensitive (coculture)	0.0305125	Sensitive (coculture)			0.0279915	Sensitive (coculture)				-0.0200878	Sensitive (coculture)
GV014_AGGGAGTAGCCTCACG	-1.12966	3.04394	Resistant (coculture)			GV014_AGGGAGTAGCCTCACG	-1.12966	3.04394	G1		0.00457156	Resistant (coculture)	0.0266562	Resistant (coculture)			0.0128136	Resistant (coculture)				-0.00707276	Resistant (coculture)
GV014_AGGGAGTCAGAAGTTA	0.533745	-4.51334	Resistant (coculture)			GV014_AGGGAGTCAGAAGTTA	0.533745	-4.51334	G2M		0.0658878	Resistant (coculture)	0.0662613	Resistant (coculture)			0.0879425	Resistant (coculture)				0.0621109	Resistant (coculture)
GV014_AGGGAGTCAGCAGAAC	-1.47844	-0.408779	Resistant (coculture)			GV014_AGGGAGTCAGCAGAAC	-1.47844	-0.408779	G1		0.061706	Resistant (coculture)	0.0728582	Resistant (coculture)			0.079263	Resistant (coculture)				0.125149	Resistant (coculture)
GV014_AGGGAGTCATCCTGTC	-0.69009	3.59451	Resistant (coculture)			GV014_AGGGAGTCATCCTGTC	-0.69009	3.59451	S		0.0812319	Resistant (coculture)	0.0710234	Resistant (coculture)			0.051974	Resistant (coculture)				0.105533	Resistant (coculture)
GV014_AGGGAGTCATGCACTA	-1.8786	-2.93376	Resistant (coculture)			GV014_AGGGAGTCATGCACTA	-1.8786	-2.93376	G2M		0.0663419	Resistant (coculture)	0.123314	Resistant (coculture)			0.239416	Resistant (coculture)				0.162768	Resistant (coculture)
GV014_AGGGAGTGTATCTCGA	-1.81642	4.10866	Resistant (coculture)			GV014_AGGGAGTGTATCTCGA	-1.81642	4.10866	G1		0.0160676	Resistant (coculture)	0.0499442	Resistant (coculture)			0.00824067	Resistant (coculture)				0.0441581	Resistant (coculture)
GV014_AGGGAGTGTGAGCAGT	2.79385	-3.07901	Sensitive (coculture)			GV014_AGGGAGTGTGAGCAGT	2.79385	-3.07901	G1		0.0525595	Sensitive (coculture)	0.0716265	Sensitive (coculture)			0.0889238	Sensitive (coculture)				0.0818135	Sensitive (coculture)
GV014_AGGGAGTGTTGGCCTG	-2.24714	2.66433	Resistant (coculture)			GV014_AGGGAGTGTTGGCCTG	-2.24714	2.66433	G1		0.034188	Resistant (coculture)	0.037337	Resistant (coculture)			0.0220365	Resistant (coculture)				0.0806959	Resistant (coculture)
GV014_AGGGAGTTCATTGTTC	-5.74874	-0.160199	Resistant (coculture)			GV014_AGGGAGTTCATTGTTC	-5.74874	-0.160199	S		0.11336	Resistant (coculture)	0.101758	Resistant (coculture)			0.061286	Resistant (coculture)				0.1661	Resistant (coculture)
GV014_AGGGCCTCAAATGGAT	-3.43403	-2.25144	Resistant (coculture)			GV014_AGGGCCTCAAATGGAT	-3.43403	-2.25144	G2M		0.0957838	Resistant (coculture)	0.0991317	Resistant (coculture)			0.0647553	Resistant (coculture)				0.0952909	Resistant (coculture)
GV014_AGGGCCTCATACTTTC	-1.00836	-4.821	Sensitive (coculture)			GV014_AGGGCCTCATACTTTC	-1.00836	-4.821	G2M		0.122458	Sensitive (coculture)	0.11339	Sensitive (coculture)			0.157024	Sensitive (coculture)				0.111765	Sensitive (coculture)
GV014_AGGGCCTGTAGGAGGG	-4.50045	-3.40237	Resistant (coculture)			GV014_AGGGCCTGTAGGAGGG	-4.50045	-3.40237	G2M		0.137062	Resistant (coculture)	0.148666	Resistant (coculture)			0.130431	Resistant (coculture)				0.192544	Resistant (coculture)
GV014_AGGGCCTGTGATTGGG	0.856675	4.10913	Resistant (coculture)			GV014_AGGGCCTGTGATTGGG	0.856675	4.10913	G1		0.0349251	Resistant (coculture)	0.0693902	Resistant (coculture)			-0.00337196	Resistant (coculture)				0.0796389	Resistant (coculture)
GV014_AGGGCCTTCCCTTGGT	1.74635	-2.56592	Sensitive (coculture)			GV014_AGGGCCTTCCCTTGGT	1.74635	-2.56592	S		0.0892149	Sensitive (coculture)	0.0763218	Sensitive (coculture)			0.0725763	Sensitive (coculture)				0.155676	Sensitive (coculture)
GV014_AGGGCCTTCTCTGCTG	-0.49579	3.70483	Resistant (coculture)			GV014_AGGGCCTTCTCTGCTG	-0.49579	3.70483	G1		-0.00741359	Resistant (coculture)	0.027838	Resistant (coculture)			0.0888707	Resistant (coculture)				0.0606652	Resistant (coculture)
GV014_AGGGCTCAGAGAAGGT	-0.608722	2.76676	Resistant (coculture)			GV014_AGGGCTCAGAGAAGGT	-0.608722	2.76676	S		-0.0609749	Resistant (coculture)	0.022249	Resistant (coculture)			-0.0499279	Resistant (coculture)				0.00480549	Resistant (coculture)
GV014_AGGGCTCAGCTGCCAC	-3.88872	-4.16103	Resistant (coculture)			GV014_AGGGCTCAGCTGCCAC	-3.88872	-4.16103	G2M		0.086006	Resistant (coculture)	0.107455	Resistant (coculture)			0.00173866	Resistant (coculture)				0.120808	Resistant (coculture)
GV014_AGGGCTCCACAATGAA	4.84153	-1.22754	Sensitive (coculture)			GV014_AGGGCTCCACAATGAA	4.84153	-1.22754	G1		0.0327473	Sensitive (coculture)	-0.00474005	Sensitive (coculture)			0.0639257	Sensitive (coculture)				-0.0396474	Sensitive (coculture)
GV014_AGGGCTCCAGCGAGTA	-4.11469	2.23252	Resistant (coculture)			GV014_AGGGCTCCAGCGAGTA	-4.11469	2.23252	S		0.0337117	Resistant (coculture)	0.060994	Resistant (coculture)			0.0382063	Resistant (coculture)				0.0930154	Resistant (coculture)
GV014_AGGGCTCGTGAATAAC	-1.24604	-2.24861	Resistant (coculture)			GV014_AGGGCTCGTGAATAAC	-1.24604	-2.24861	G2M		0.0597124	Resistant (coculture)	0.111425	Resistant (coculture)			0.173391	Resistant (coculture)				0.104038	Resistant (coculture)
GV014_AGGGCTCTCTGTCCCA	-0.804974	4.7467	Resistant (coculture)			GV014_AGGGCTCTCTGTCCCA	-0.804974	4.7467	G1		-0.00294981	Resistant (coculture)	0.0145148	Resistant (coculture)			0.0956131	Resistant (coculture)				0.0591592	Resistant (coculture)
GV014_AGGGTCCAGATGAAGG	2.21508	-2.95168	Sensitive (coculture)			GV014_AGGGTCCAGATGAAGG	2.21508	-2.95168	G1		-0.00725646	Sensitive (coculture)	0.0142736	Sensitive (coculture)			0.0356054	Sensitive (coculture)				-0.00592363	Sensitive (coculture)
GV014_AGGGTCCAGCGAACTG	2.4736	-1.92993	Sensitive (coculture)			GV014_AGGGTCCAGCGAACTG	2.4736	-1.92993	G1		0.0600074	Sensitive (coculture)	0.0764395	Sensitive (coculture)			0.192208	Sensitive (coculture)				0.114886	Sensitive (coculture)
GV014_AGGGTCCAGGAACTCG	-0.00234827	2.5366	Resistant (coculture)			GV014_AGGGTCCAGGAACTCG	-0.00234827	2.5366	G1		0.0799946	Resistant (coculture)	0.0790832	Resistant (coculture)			0.0932108	Resistant (coculture)				0.0216295	Resistant (coculture)
GV014_AGGGTCCAGTGTGTTC	-1.31483	5.09106	Resistant (coculture)			GV014_AGGGTCCAGTGTGTTC	-1.31483	5.09106	G1		0.0240859	Resistant (coculture)	0.0593656	Resistant (coculture)			0.123606	Resistant (coculture)				0.0573377	Resistant (coculture)
GV014_AGGGTCCCACTAACGT	-1.73954	-2.86603	Resistant (coculture)			GV014_AGGGTCCCACTAACGT	-1.73954	-2.86603	G2M		0.140356	Resistant (coculture)	0.130978	Resistant (coculture)			0.169657	Resistant (coculture)				0.175121	Resistant (coculture)
GV014_AGGGTCCCATAATCCG	1.21415	-3.12565	Sensitive (coculture)			GV014_AGGGTCCCATAATCCG	1.21415	-3.12565	S		0.147544	Sensitive (coculture)	0.125282	Sensitive (coculture)			0.0724964	Sensitive (coculture)				0.147451	Sensitive (coculture)
GV014_AGGGTCCGTTAAGGAT	-5.13032	0.348513	Resistant (coculture)			GV014_AGGGTCCGTTAAGGAT	-5.13032	0.348513	S		0.113301	Resistant (coculture)	0.0866743	Resistant (coculture)			-0.0640774	Resistant (coculture)				0.0538535	Resistant (coculture)
GV014_AGGGTGACACCACATA	1.16911	3.81508	Resistant (coculture)			GV014_AGGGTGACACCACATA	1.16911	3.81508	G1		-0.0582702	Resistant (coculture)	-0.0197775	Resistant (coculture)			0.00469395	Resistant (coculture)				0.000501772	Resistant (coculture)
GV014_AGGGTGACAGAGTGTG	2.77403	-1.09693	Sensitive (coculture)			GV014_AGGGTGACAGAGTGTG	2.77403	-1.09693	G1		0.0116591	Sensitive (coculture)	0.0349807	Sensitive (coculture)			0.212894	Sensitive (coculture)				0.049662	Sensitive (coculture)
GV014_AGGGTGAGTCTCACAA	-1.36547	2.81508	Resistant (coculture)			GV014_AGGGTGAGTCTCACAA	-1.36547	2.81508	S		0.0747426	Resistant (coculture)	0.112918	Resistant (coculture)			0.0896259	Resistant (coculture)				0.102724	Resistant (coculture)
GV014_AGGGTGATCACCATAG	-4.25563	-0.317138	Resistant (coculture)			GV014_AGGGTGATCACCATAG	-4.25563	-0.317138	S		0.121797	Resistant (coculture)	0.149321	Resistant (coculture)			0.0472338	Resistant (coculture)				0.17826	Resistant (coculture)
GV014_AGGGTGATCATACGAC	-1.70514	-1.81342	Resistant (coculture)			GV014_AGGGTGATCATACGAC	-1.70514	-1.81342	G2M		0.0540574	Resistant (coculture)	0.0715988	Resistant (coculture)			0.162484	Resistant (coculture)				0.130479	Resistant (coculture)
GV014_AGGGTGATCCTACCAC	-5.49291	0.704029	Resistant (coculture)			GV014_AGGGTGATCCTACCAC	-5.49291	0.704029	S		0.0862706	Resistant (coculture)	0.0461924	Resistant (coculture)			-0.0308265	Resistant (coculture)				0.049136	Resistant (coculture)
GV014_AGGGTTTAGCCTCACG	2.20293	1.03165	Resistant (coculture)			GV014_AGGGTTTAGCCTCACG	2.20293	1.03165	G1		0.0471597	Resistant (coculture)	0.0473095	Resistant (coculture)			0.0418951	Resistant (coculture)				0.0375097	Resistant (coculture)
GV014_AGGGTTTAGGAACATT	-5.52055	-0.445314	Resistant (coculture)			GV014_AGGGTTTAGGAACATT	-5.52055	-0.445314	S		0.0663502	Resistant (coculture)	0.127319	Resistant (coculture)			0.0552924	Resistant (coculture)				0.159048	Resistant (coculture)
GV014_AGGGTTTAGGTCGTAG	4.14989	-0.900081	Sensitive (coculture)			GV014_AGGGTTTAGGTCGTAG	4.14989	-0.900081	G1		0.0300708	Sensitive (coculture)	0.036773	Sensitive (coculture)			0.180988	Sensitive (coculture)				0.0289933	Sensitive (coculture)
GV014_AGGGTTTAGTATGATG	-3.77459	0.485259	Resistant (coculture)			GV014_AGGGTTTAGTATGATG	-3.77459	0.485259	G2M		0.148475	Resistant (coculture)	0.0957765	Resistant (coculture)			0.0350098	Resistant (coculture)				0.115175	Resistant (coculture)
GV014_AGGGTTTCAATCGCCG	-0.485244	4.76974	Resistant (coculture)			GV014_AGGGTTTCAATCGCCG	-0.485244	4.76974	G1		0.0092696	Resistant (coculture)	0.0399286	Resistant (coculture)			-0.0304833	Resistant (coculture)				0.0274685	Resistant (coculture)
GV014_AGGGTTTCAGTGTGCC	0.382815	5.1276	Resistant (coculture)			GV014_AGGGTTTCAGTGTGCC	0.382815	5.1276	G1		0.0860731	Resistant (coculture)	0.0799667	Resistant (coculture)			0.083137	Resistant (coculture)				0.100674	Resistant (coculture)
GV014_AGGGTTTGTACGACTT	-4.24341	-1.34041	Resistant (coculture)			GV014_AGGGTTTGTACGACTT	-4.24341	-1.34041	G2M		0.08581	Resistant (coculture)	0.0708306	Resistant (coculture)			0.187893	Resistant (coculture)				0.130609	Resistant (coculture)
GV014_AGGGTTTGTCACGCTG	0.922115	-2.93579	Sensitive (coculture)			GV014_AGGGTTTGTCACGCTG	0.922115	-2.93579	S		0.0842441	Sensitive (coculture)	0.0803364	Sensitive (coculture)			0.0165077	Sensitive (coculture)				0.0458797	Sensitive (coculture)
GV014_AGGGTTTTCCCGAACG	-3.0383	2.87293	Sensitive (coculture)			GV014_AGGGTTTTCCCGAACG	-3.0383	2.87293	G1		-0.00208631	Sensitive (coculture)	0.0257006	Sensitive (coculture)			-0.0533602	Sensitive (coculture)				-0.0261839	Sensitive (coculture)
GV014_AGGTAGGCAGACCTAT	-2.79799	-0.61391	Resistant (coculture)			GV014_AGGTAGGCAGACCTAT	-2.79799	-0.61391	S		0.116803	Resistant (coculture)	0.104526	Resistant (coculture)			-0.0107831	Resistant (coculture)				0.123957	Resistant (coculture)
GV014_AGGTAGGCAGATACCT	-0.219038	1.98885	Resistant (coculture)			GV014_AGGTAGGCAGATACCT	-0.219038	1.98885	G1		0.0536663	Resistant (coculture)	0.0891667	Resistant (coculture)			0.110284	Resistant (coculture)				0.0674372	Resistant (coculture)
GV014_AGGTAGGCAGCTGGTC	-1.7933	-3.25075	Resistant (coculture)			GV014_AGGTAGGCAGCTGGTC	-1.7933	-3.25075	G2M		0.106114	Resistant (coculture)	0.137029	Resistant (coculture)			0.172241	Resistant (coculture)				0.17072	Resistant (coculture)
GV014_AGGTAGGGTATCAGCT	5.9144	0.703081	Sensitive (coculture)			GV014_AGGTAGGGTATCAGCT	5.9144	0.703081	G1		0.0811157	Sensitive (coculture)	0.0684624	Sensitive (coculture)			0.0574881	Sensitive (coculture)				0.080417	Sensitive (coculture)
GV014_AGGTAGGGTGTATTCG	-1.73764	-0.559321	Resistant (coculture)			GV014_AGGTAGGGTGTATTCG	-1.73764	-0.559321	G1		0.0122935	Resistant (coculture)	0.019234	Resistant (coculture)			0.150565	Resistant (coculture)				0.0346999	Resistant (coculture)
GV014_AGGTAGGTCAGGACGA	-1.65485	3.74847	Resistant (coculture)			GV014_AGGTAGGTCAGGACGA	-1.65485	3.74847	G1		-0.0370732	Resistant (coculture)	0.0273223	Resistant (coculture)			0.00281041	Resistant (coculture)				-0.00264573	Resistant (coculture)
GV014_AGGTAGGTCTACCCAC	-5.43984	-0.945516	Resistant (coculture)			GV014_AGGTAGGTCTACCCAC	-5.43984	-0.945516	S		0.0767898	Resistant (coculture)	0.073636	Resistant (coculture)			0.144157	Resistant (coculture)				0.147454	Resistant (coculture)
GV014_AGGTCATCAAGTGGCA	-1.71065	3.35608	Resistant (coculture)			GV014_AGGTCATCAAGTGGCA	-1.71065	3.35608	G1		0.0375729	Resistant (coculture)	0.0758649	Resistant (coculture)			0.0628027	Resistant (coculture)				0.106508	Resistant (coculture)
GV014_AGGTCATCAATGTTGC	-2.55037	-3.80456	Resistant (coculture)			GV014_AGGTCATCAATGTTGC	-2.55037	-3.80456	G2M		0.10134	Resistant (coculture)	0.0852689	Resistant (coculture)			0.106219	Resistant (coculture)				0.110528	Resistant (coculture)
GV014_AGGTCATCACATGTTG	-6.06264	-1.39162	Resistant (coculture)			GV014_AGGTCATCACATGTTG	-6.06264	-1.39162	G2M		0.121461	Resistant (coculture)	0.127993	Resistant (coculture)			0.0781067	Resistant (coculture)				0.158365	Resistant (coculture)
GV014_AGGTCATGTATGTCTG	0.807103	1.86843	Resistant (coculture)			GV014_AGGTCATGTATGTCTG	0.807103	1.86843	G1		0.0334429	Resistant (coculture)	0.0126414	Resistant (coculture)			0.0334496	Resistant (coculture)				-0.026337	Resistant (coculture)
GV014_AGGTCATTCAACACGT	0.0787117	4.22462	Resistant (coculture)			GV014_AGGTCATTCAACACGT	0.0787117	4.22462	G2M		0.031475	Resistant (coculture)	-0.00606331	Resistant (coculture)			0.0368779	Resistant (coculture)				-0.00585989	Resistant (coculture)
GV014_AGGTCATTCAATGTCG	0.442862	-2.94393	Sensitive (coculture)			GV014_AGGTCATTCAATGTCG	0.442862	-2.94393	S		0.0772819	Sensitive (coculture)	0.081788	Sensitive (coculture)			0.0111779	Sensitive (coculture)				0.113334	Sensitive (coculture)
GV014_AGGTCATTCCAATCCC	-4.89718	1.52663	Resistant (coculture)			GV014_AGGTCATTCCAATCCC	-4.89718	1.52663	S		0.0855531	Resistant (coculture)	0.0595113	Resistant (coculture)			0.0589238	Resistant (coculture)				0.0810954	Resistant (coculture)
GV014_AGGTCTAAGCACCTGC	-2.16995	2.89554	Resistant (coculture)			GV014_AGGTCTAAGCACCTGC	-2.16995	2.89554	G1		0.00371084	Resistant (coculture)	0.025359	Resistant (coculture)			0.0716488	Resistant (coculture)				0.0431941	Resistant (coculture)
GV014_AGGTCTAAGCGTTAGG	4.5209	0.423789	Sensitive (coculture)			GV014_AGGTCTAAGCGTTAGG	4.5209	0.423789	G1		0.0386885	Sensitive (coculture)	0.028735	Sensitive (coculture)			0.0175659	Sensitive (coculture)				0.0144392	Sensitive (coculture)
GV014_AGGTCTAAGCTGTGCC	5.13453	-0.390264	Sensitive (coculture)			GV014_AGGTCTAAGCTGTGCC	5.13453	-0.390264	G1		0.0483555	Sensitive (coculture)	0.00603053	Sensitive (coculture)			0.0211165	Sensitive (coculture)				0.0142702	Sensitive (coculture)
GV014_AGGTCTACACCAACAT	-3.46198	-4.52699	Resistant (coculture)			GV014_AGGTCTACACCAACAT	-3.46198	-4.52699	G2M		0.118	Resistant (coculture)	0.129507	Resistant (coculture)			0.214363	Resistant (coculture)				0.108832	Resistant (coculture)
GV014_AGGTCTACACTCACTC	2.16464	1.19152	Resistant (coculture)			GV014_AGGTCTACACTCACTC	2.16464	1.19152	G1		-0.00271431	Resistant (coculture)	0.0279534	Resistant (coculture)			-0.0763456	Resistant (coculture)				-0.00185035	Resistant (coculture)
GV014_AGGTCTACATAGCACT	-2.53342	-3.74485	Resistant (coculture)			GV014_AGGTCTACATAGCACT	-2.53342	-3.74485	G2M		0.0897472	Resistant (coculture)	0.108274	Resistant (coculture)			0.154017	Resistant (coculture)				0.127768	Resistant (coculture)
GV014_AGGTGTTAGCGCCTCA	2.36255	-3.69321	Sensitive (coculture)			GV014_AGGTGTTAGCGCCTCA	2.36255	-3.69321	G2M		0.106197	Sensitive (coculture)	0.147175	Sensitive (coculture)			0.264148	Sensitive (coculture)				0.155413	Sensitive (coculture)
GV014_AGGTGTTAGTATGCAA	-4.10953	0.824229	Resistant (coculture)			GV014_AGGTGTTAGTATGCAA	-4.10953	0.824229	S		0.0237198	Resistant (coculture)	0.114328	Resistant (coculture)			0.0786724	Resistant (coculture)				0.173571	Resistant (coculture)
GV014_AGGTGTTCAAGCACCC	-4.47128	-3.63318	Resistant (coculture)			GV014_AGGTGTTCAAGCACCC	-4.47128	-3.63318	G2M		0.106828	Resistant (coculture)	0.138929	Resistant (coculture)			0.212252	Resistant (coculture)				0.177925	Resistant (coculture)
GV014_AGGTGTTGTCAACCAT	-0.62632	2.21327	Resistant (coculture)			GV014_AGGTGTTGTCAACCAT	-0.62632	2.21327	S		0.0728381	Resistant (coculture)	0.0124107	Resistant (coculture)			0.00817729	Resistant (coculture)				0.00109377	Resistant (coculture)
GV014_AGGTGTTGTCTGCAAT	-4.45165	-0.736773	Resistant (coculture)			GV014_AGGTGTTGTCTGCAAT	-4.45165	-0.736773	S		0.13787	Resistant (coculture)	0.131247	Resistant (coculture)			0.155063	Resistant (coculture)				0.176823	Resistant (coculture)
GV014_AGGTGTTTCACCGGGT	3.61653	-1.92577	Sensitive (coculture)			GV014_AGGTGTTTCACCGGGT	3.61653	-1.92577	G1		0.0152856	Sensitive (coculture)	0.036165	Sensitive (coculture)			0.11975	Sensitive (coculture)				0.0747224	Sensitive (coculture)
GV014_AGGTGTTTCGTCTAAG	-0.00850396	-0.500049	Resistant (coculture)			GV014_AGGTGTTTCGTCTAAG	-0.00850396	-0.500049	S		0.10972	Resistant (coculture)	0.0960487	Resistant (coculture)			-0.039096	Resistant (coculture)				0.0592981	Resistant (coculture)
GV014_AGGTTACCAGACAAAT	3.92875	-1.78439	Sensitive (coculture)			GV014_AGGTTACCAGACAAAT	3.92875	-1.78439	G1		0.0470503	Sensitive (coculture)	0.0549711	Sensitive (coculture)			0.197735	Sensitive (coculture)				0.0386162	Sensitive (coculture)
GV014_AGGTTACCAGTAGAAT	1.08151	1.96759	Resistant (coculture)			GV014_AGGTTACCAGTAGAAT	1.08151	1.96759	G1		0.0312923	Resistant (coculture)	0.0841398	Resistant (coculture)			-0.00625963	Resistant (coculture)				0.0489695	Resistant (coculture)
GV014_AGGTTACGTACGGATG	2.61119	-2.18119	Sensitive (coculture)			GV014_AGGTTACGTACGGATG	2.61119	-2.18119	G1		0.0936099	Sensitive (coculture)	0.0545967	Sensitive (coculture)			0.135045	Sensitive (coculture)				0.082902	Sensitive (coculture)
GV014_AGGTTACGTACGGGAT	-3.73869	-1.10355	Resistant (coculture)			GV014_AGGTTACGTACGGGAT	-3.73869	-1.10355	S		0.090173	Resistant (coculture)	0.133802	Resistant (coculture)			0.0722106	Resistant (coculture)				0.147587	Resistant (coculture)
GV014_AGGTTACGTCGCGGTT	3.77472	-1.55999	Resistant (coculture)			GV014_AGGTTACGTCGCGGTT	3.77472	-1.55999	G1		0.118718	Resistant (coculture)	0.0626882	Resistant (coculture)			0.105184	Resistant (coculture)				0.0620114	Resistant (coculture)
GV014_AGGTTACGTGCATCTA	-1.87065	-3.47904	Resistant (coculture)			GV014_AGGTTACGTGCATCTA	-1.87065	-3.47904	G2M		0.102145	Resistant (coculture)	0.11889	Resistant (coculture)			0.220408	Resistant (coculture)				0.111772	Resistant (coculture)
GV014_AGGTTACGTGGTCTCG	-1.20053	-4.05455	Resistant (coculture)			GV014_AGGTTACGTGGTCTCG	-1.20053	-4.05455	G2M		0.0916109	Resistant (coculture)	0.0630933	Resistant (coculture)			0.0929335	Resistant (coculture)				0.111828	Resistant (coculture)
GV014_AGGTTACGTTACAGCT	3.64184	-0.708221	Sensitive (coculture)			GV014_AGGTTACGTTACAGCT	3.64184	-0.708221	G1		0.038032	Sensitive (coculture)	0.0394867	Sensitive (coculture)			0.172059	Sensitive (coculture)				0.0974144	Sensitive (coculture)
GV014_AGGTTACTCTTCACAT	-3.13095	-1.15144	Resistant (coculture)			GV014_AGGTTACTCTTCACAT	-3.13095	-1.15144	G2M		0.0989395	Resistant (coculture)	0.0716577	Resistant (coculture)			0.155264	Resistant (coculture)				0.060036	Resistant (coculture)
GV014_AGGTTGTAGCATTTGC	3.78335	-2.1088	Sensitive (coculture)			GV014_AGGTTGTAGCATTTGC	3.78335	-2.1088	G1		0.0375424	Sensitive (coculture)	0.00622451	Sensitive (coculture)			0.0791298	Sensitive (coculture)				0.00645154	Sensitive (coculture)
GV014_AGGTTGTAGGAAAGTG	-0.515656	-4.38604	Sensitive (coculture)			GV014_AGGTTGTAGGAAAGTG	-0.515656	-4.38604	G2M		0.114587	Sensitive (coculture)	0.116741	Sensitive (coculture)			0.216509	Sensitive (coculture)				0.137472	Sensitive (coculture)
GV014_AGGTTGTAGTAACGAT	1.7505	2.84109	Resistant (coculture)			GV014_AGGTTGTAGTAACGAT	1.7505	2.84109	G1		0.0263855	Resistant (coculture)	-0.0087413	Resistant (coculture)			0.0325209	Resistant (coculture)				-0.0610079	Resistant (coculture)
GV014_AGGTTGTCAAATGAAC	-0.687584	4.51256	Resistant (coculture)			GV014_AGGTTGTCAAATGAAC	-0.687584	4.51256	G1		-0.0360267	Resistant (coculture)	0.0266914	Resistant (coculture)			0.035175	Resistant (coculture)				0.0302514	Resistant (coculture)
GV014_AGGTTGTCACACGGAA	-3.64693	-3.93034	Resistant (coculture)			GV014_AGGTTGTCACACGGAA	-3.64693	-3.93034	G2M		0.126312	Resistant (coculture)	0.13504	Resistant (coculture)			0.112479	Resistant (coculture)				0.160949	Resistant (coculture)
GV014_AGGTTGTCACCCTGTT	-2.42365	2.87967	Resistant (coculture)			GV014_AGGTTGTCACCCTGTT	-2.42365	2.87967	S		0.0448042	Resistant (coculture)	0.0752675	Resistant (coculture)			0.0287305	Resistant (coculture)				0.0779069	Resistant (coculture)
GV014_AGGTTGTGTATTTCCT	3.09669	-1.96245	Sensitive (coculture)			GV014_AGGTTGTGTATTTCCT	3.09669	-1.96245	G2M		0.110981	Sensitive (coculture)	0.0868287	Sensitive (coculture)			0.216894	Sensitive (coculture)				0.113797	Sensitive (coculture)
GV014_AGGTTGTTCGACGTCG	-1.5063	5.4918	Resistant (coculture)			GV014_AGGTTGTTCGACGTCG	-1.5063	5.4918	G1		0.018831	Resistant (coculture)	0.0178903	Resistant (coculture)			0.0825839	Resistant (coculture)				0.042301	Resistant (coculture)
GV014_AGGTTGTTCGGCTTGG	-1.03313	1.71031	Resistant (coculture)			GV014_AGGTTGTTCGGCTTGG	-1.03313	1.71031	G1		0.0963793	Resistant (coculture)	0.0680138	Resistant (coculture)			0.203147	Resistant (coculture)				0.128539	Resistant (coculture)
GV014_AGGTTGTTCGTTACCC	-5.14007	-2.37753	Resistant (coculture)			GV014_AGGTTGTTCGTTACCC	-5.14007	-2.37753	G2M		0.0712404	Resistant (coculture)	0.0913579	Resistant (coculture)			0.141835	Resistant (coculture)				0.129926	Resistant (coculture)
GV014_AGTAACCCACGAAGAC	-4.07091	0.717709	Resistant (coculture)			GV014_AGTAACCCACGAAGAC	-4.07091	0.717709	S		0.092651	Resistant (coculture)	0.117463	Resistant (coculture)			0.17991	Resistant (coculture)				0.19751	Resistant (coculture)
GV014_AGTAACCGTGCCTATA	-4.07904	0.00548853	Resistant (coculture)			GV014_AGTAACCGTGCCTATA	-4.07904	0.00548853	S		0.0112399	Resistant (coculture)	0.0479162	Resistant (coculture)			-0.0051253	Resistant (coculture)				0.0663024	Resistant (coculture)
GV014_AGTAACCGTTTAGTCG	-4.34511	0.558191	Resistant (coculture)			GV014_AGTAACCGTTTAGTCG	-4.34511	0.558191	S		0.061596	Resistant (coculture)	0.112935	Resistant (coculture)			0.173338	Resistant (coculture)				0.185011	Resistant (coculture)
GV014_AGTAACCTCAGACCCG	-6.08831	0.030167	Resistant (coculture)			GV014_AGTAACCTCAGACCCG	-6.08831	0.030167	S		0.0863061	Resistant (coculture)	0.105672	Resistant (coculture)			0.0684927	Resistant (coculture)				0.134449	Resistant (coculture)
GV014_AGTACCAAGCTAGCCC	-1.46777	-4.45784	Sensitive (coculture)			GV014_AGTACCAAGCTAGCCC	-1.46777	-4.45784	G2M		0.137099	Sensitive (coculture)	0.11896	Sensitive (coculture)			0.248477	Sensitive (coculture)				0.154657	Sensitive (coculture)
GV014_AGTACCAAGGTTGCCC	-1.0041	-0.322534	Resistant (coculture)			GV014_AGTACCAAGGTTGCCC	-1.0041	-0.322534	G1		0.0144126	Resistant (coculture)	0.0189842	Resistant (coculture)			-0.0341232	Resistant (coculture)				0.055252	Resistant (coculture)
GV014_AGTACCACACCCTATC	1.10237	2.6947	Resistant (coculture)			GV014_AGTACCACACCCTATC	1.10237	2.6947	G1		0.0421333	Resistant (coculture)	-0.019758	Resistant (coculture)			0.109	Resistant (coculture)				-0.044473	Resistant (coculture)
GV014_AGTACCACAGAGAGGG	-4.22165	-3.55994	Resistant (coculture)			GV014_AGTACCACAGAGAGGG	-4.22165	-3.55994	G2M		0.0883934	Resistant (coculture)	0.0908329	Resistant (coculture)			0.168308	Resistant (coculture)				0.147618	Resistant (coculture)
GV014_AGTACCACAGAGTGAC	-4.24725	-2.70364	Resistant (coculture)			GV014_AGTACCACAGAGTGAC	-4.24725	-2.70364	G2M		0.144905	Resistant (coculture)	0.106211	Resistant (coculture)			0.116865	Resistant (coculture)				0.146449	Resistant (coculture)
GV014_AGTACCAGTGACCTGC	-0.981351	4.55845	Resistant (coculture)			GV014_AGTACCAGTGACCTGC	-0.981351	4.55845	G1		0.00412991	Resistant (coculture)	0.0446226	Resistant (coculture)			0.0823081	Resistant (coculture)				0.0591676	Resistant (coculture)
GV014_AGTACCATCCAATGCA	-3.36609	3.30281	Resistant (coculture)			GV014_AGTACCATCCAATGCA	-3.36609	3.30281	S		-0.00388085	Resistant (coculture)	0.0400302	Resistant (coculture)			0.108219	Resistant (coculture)				0.0884872	Resistant (coculture)
GV014_AGTACCATCTCAATCT	-0.738667	5.21789	Resistant (coculture)			GV014_AGTACCATCTCAATCT	-0.738667	5.21789	G1		-0.0417657	Resistant (coculture)	0.0112162	Resistant (coculture)			0.0677676	Resistant (coculture)				0.0293763	Resistant (coculture)
GV014_AGTACTGAGTACGTCT	1.21962	-2.88795	Sensitive (coculture)			GV014_AGTACTGAGTACGTCT	1.21962	-2.88795	S		0.10079	Sensitive (coculture)	0.0730751	Sensitive (coculture)			0.148559	Sensitive (coculture)				0.151146	Sensitive (coculture)
GV014_AGTACTGCAATAACGA	-2.85881	-4.91133	Resistant (coculture)			GV014_AGTACTGCAATAACGA	-2.85881	-4.91133	G2M		0.0516077	Resistant (coculture)	0.0547975	Resistant (coculture)			0.145506	Resistant (coculture)				0.0205772	Resistant (coculture)
GV014_AGTACTGCATCGGTTA	-2.5179	-4.43531	Resistant (coculture)			GV014_AGTACTGCATCGGTTA	-2.5179	-4.43531	G2M		0.0794428	Resistant (coculture)	0.149748	Resistant (coculture)			0.157351	Resistant (coculture)				0.155697	Resistant (coculture)
GV014_AGTACTGGTATAGCTC	3.70184	-2.12642	Sensitive (coculture)			GV014_AGTACTGGTATAGCTC	3.70184	-2.12642	G1		0.056784	Sensitive (coculture)	0.0623108	Sensitive (coculture)			0.0837938	Sensitive (coculture)				0.0225764	Sensitive (coculture)
GV014_AGTACTGGTATCATGC	3.48942	-2.6602	Sensitive (coculture)			GV014_AGTACTGGTATCATGC	3.48942	-2.6602	S		0.00590013	Sensitive (coculture)	0.0156542	Sensitive (coculture)			0.0502124	Sensitive (coculture)				0.0796144	Sensitive (coculture)
GV014_AGTACTGGTGTCCTAA	-2.14119	3.05551	Resistant (coculture)			GV014_AGTACTGGTGTCCTAA	-2.14119	3.05551	G1		0.0242726	Resistant (coculture)	0.0511497	Resistant (coculture)			0.0151138	Resistant (coculture)				0.0693077	Resistant (coculture)
GV014_AGTACTGGTTCGTAAC	2.63823	1.67934	Resistant (coculture)			GV014_AGTACTGGTTCGTAAC	2.63823	1.67934	S		0.0933138	Resistant (coculture)	0.059683	Resistant (coculture)			0.209773	Resistant (coculture)				0.0917949	Resistant (coculture)
GV014_AGTACTGTCGACCATA	1.02081	2.36081	Resistant (coculture)			GV014_AGTACTGTCGACCATA	1.02081	2.36081	S		0.0292504	Resistant (coculture)	0.0706196	Resistant (coculture)			0.0465027	Resistant (coculture)				0.0218173	Resistant (coculture)
GV014_AGTACTGTCGGCCCAA	-0.585556	1.64445	Resistant (coculture)			GV014_AGTACTGTCGGCCCAA	-0.585556	1.64445	G1		-0.0225678	Resistant (coculture)	-0.0200424	Resistant (coculture)			0.0603782	Resistant (coculture)				-0.0237699	Resistant (coculture)
GV014_AGTAGCTCAAGCGAAC	-3.27091	-4.62282	Resistant (coculture)			GV014_AGTAGCTCAAGCGAAC	-3.27091	-4.62282	G2M		0.0950805	Resistant (coculture)	0.0868106	Resistant (coculture)			0.163228	Resistant (coculture)				0.110509	Resistant (coculture)
GV014_AGTAGCTGTAGTCACT	-2.83208	-3.91792	Resistant (coculture)			GV014_AGTAGCTGTAGTCACT	-2.83208	-3.91792	G2M		0.142531	Resistant (coculture)	0.128488	Resistant (coculture)			0.294109	Resistant (coculture)				0.169923	Resistant (coculture)
GV014_AGTAGCTGTCCGACGT	1.19843	4.35145	Resistant (coculture)			GV014_AGTAGCTGTCCGACGT	1.19843	4.35145	G1		-0.00392197	Resistant (coculture)	0.0264794	Resistant (coculture)			-0.0163217	Resistant (coculture)				0.0309323	Resistant (coculture)
GV014_AGTAGCTGTTCTTCAT	-3.33633	2.50577	Resistant (coculture)			GV014_AGTAGCTGTTCTTCAT	-3.33633	2.50577	S		0.128839	Resistant (coculture)	0.127203	Resistant (coculture)			0.120872	Resistant (coculture)				0.144221	Resistant (coculture)
GV014_AGTAGCTTCCCAGGCA	0.293338	3.31215	Resistant (coculture)			GV014_AGTAGCTTCCCAGGCA	0.293338	3.31215	G1		-0.0151197	Resistant (coculture)	0.0123892	Resistant (coculture)			0.0999102	Resistant (coculture)				0.0201926	Resistant (coculture)
GV014_AGTAGTCAGATTAGAC	-3.86936	-4.04041	Resistant (coculture)			GV014_AGTAGTCAGATTAGAC	-3.86936	-4.04041	G2M		0.049406	Resistant (coculture)	0.102125	Resistant (coculture)			0.188005	Resistant (coculture)				0.138802	Resistant (coculture)
GV014_AGTAGTCAGTATGATG	-0.95553	-4.86118	Sensitive (coculture)			GV014_AGTAGTCAGTATGATG	-0.95553	-4.86118	G2M		0.134867	Sensitive (coculture)	0.135598	Sensitive (coculture)			0.189306	Sensitive (coculture)				0.173713	Sensitive (coculture)
GV014_AGTAGTCCAAGATGGC	-3.71456	-1.43968	Resistant (coculture)			GV014_AGTAGTCCAAGATGGC	-3.71456	-1.43968	S		0.161861	Resistant (coculture)	0.156775	Resistant (coculture)			0.0861664	Resistant (coculture)				0.206871	Resistant (coculture)
GV014_AGTAGTCCACTCAGAT	1.35364	-3.1859	Sensitive (coculture)			GV014_AGTAGTCCACTCAGAT	1.35364	-3.1859	S		0.0735076	Sensitive (coculture)	0.109196	Sensitive (coculture)			-0.0724203	Sensitive (coculture)				0.141672	Sensitive (coculture)
GV014_AGTAGTCGTATACGGG	3.04648	-0.833415	Sensitive (coculture)			GV014_AGTAGTCGTATACGGG	3.04648	-0.833415	G1		0.0475232	Sensitive (coculture)	0.081894	Sensitive (coculture)			0.135047	Sensitive (coculture)				0.075449	Sensitive (coculture)
GV014_AGTAGTCTCTCTTGCG	0.825461	-3.29945	Sensitive (coculture)			GV014_AGTAGTCTCTCTTGCG	0.825461	-3.29945	S		0.104833	Sensitive (coculture)	0.0984231	Sensitive (coculture)			0.0815213	Sensitive (coculture)				0.185468	Sensitive (coculture)
GV014_AGTCAACAGCCGATCC	-3.61664	-4.01071	Resistant (coculture)			GV014_AGTCAACAGCCGATCC	-3.61664	-4.01071	G2M		0.101473	Resistant (coculture)	0.0913717	Resistant (coculture)			0.127387	Resistant (coculture)				0.113749	Resistant (coculture)
GV014_AGTCAACAGGATTCCT	-5.81707	0.350689	Resistant (coculture)			GV014_AGTCAACAGGATTCCT	-5.81707	0.350689	S		0.0337672	Resistant (coculture)	0.076225	Resistant (coculture)			0.101561	Resistant (coculture)				0.103824	Resistant (coculture)
GV014_AGTCAACCAACTTGGT	-4.55028	0.875385	Resistant (coculture)			GV014_AGTCAACCAACTTGGT	-4.55028	0.875385	S		0.106539	Resistant (coculture)	0.107082	Resistant (coculture)			0.137825	Resistant (coculture)				0.130881	Resistant (coculture)
GV014_AGTCAACCAAGTGGTG	-2.07932	3.27617	Resistant (coculture)			GV014_AGTCAACCAAGTGGTG	-2.07932	3.27617	G1		0.0239643	Resistant (coculture)	0.0670883	Resistant (coculture)			0.0234427	Resistant (coculture)				0.085732	Resistant (coculture)
GV014_AGTCAACCACGACTAT	-3.59566	-4.03085	Resistant (coculture)			GV014_AGTCAACCACGACTAT	-3.59566	-4.03085	G2M		0.0648148	Resistant (coculture)	0.0795246	Resistant (coculture)			0.081468	Resistant (coculture)				0.0632601	Resistant (coculture)
GV014_AGTCAACGTGAGATCG	-0.730549	4.83073	Resistant (coculture)			GV014_AGTCAACGTGAGATCG	-0.730549	4.83073	G1		0.0299946	Resistant (coculture)	0.0530417	Resistant (coculture)			-0.0806517	Resistant (coculture)				0.0517022	Resistant (coculture)
GV014_AGTCAACGTGCATCTA	2.54999	-1.11815	Sensitive (coculture)			GV014_AGTCAACGTGCATCTA	2.54999	-1.11815	G1		6.92121e-05	Sensitive (coculture)	0.0156393	Sensitive (coculture)			-0.0183934	Sensitive (coculture)				-0.0059538	Sensitive (coculture)
GV014_AGTCAACGTGTAGCAG	-0.329817	-1.38573	Resistant (coculture)			GV014_AGTCAACGTGTAGCAG	-0.329817	-1.38573	G2M		0.0771908	Resistant (coculture)	0.134835	Resistant (coculture)			0.0488732	Resistant (coculture)				0.151254	Resistant (coculture)
GV014_AGTCAACGTTGACTAC	-0.268683	5.60514	Resistant (coculture)			GV014_AGTCAACGTTGACTAC	-0.268683	5.60514	G1		-0.00956098	Resistant (coculture)	0.0225825	Resistant (coculture)			0.104143	Resistant (coculture)				0.0355099	Resistant (coculture)
GV014_AGTCAACTCGTCTAAG	-2.10111	2.93968	Resistant (coculture)			GV014_AGTCAACTCGTCTAAG	-2.10111	2.93968	G1		0.0520861	Resistant (coculture)	0.0687296	Resistant (coculture)			0.0387362	Resistant (coculture)				0.0834668	Resistant (coculture)
GV014_AGTCACAAGACCATAA	-2.11624	-1.93565	Resistant (coculture)			GV014_AGTCACAAGACCATAA	-2.11624	-1.93565	G2M		0.116377	Resistant (coculture)	0.090295	Resistant (coculture)			0.225757	Resistant (coculture)				0.178431	Resistant (coculture)
GV014_AGTCACAAGACCGCCT	-5.28847	-1.79146	Resistant (coculture)			GV014_AGTCACAAGACCGCCT	-5.28847	-1.79146	S		0.0792538	Resistant (coculture)	0.134257	Resistant (coculture)			0.225019	Resistant (coculture)				0.173104	Resistant (coculture)
GV014_AGTCACACACTCCTTG	-2.08137	-3.75493	Resistant (coculture)			GV014_AGTCACACACTCCTTG	-2.08137	-3.75493	G2M		0.0801765	Resistant (coculture)	0.139826	Resistant (coculture)			-0.0320736	Resistant (coculture)				0.154499	Resistant (coculture)
GV014_AGTCACACAGCGGATA	1.20401	3.92683	Resistant (coculture)			GV014_AGTCACACAGCGGATA	1.20401	3.92683	G1		-0.0323206	Resistant (coculture)	-0.00783645	Resistant (coculture)			-0.132749	Resistant (coculture)				-0.070406	Resistant (coculture)
GV014_AGTCACAGTCAACATC	-0.421894	-3.18052	Resistant (coculture)			GV014_AGTCACAGTCAACATC	-0.421894	-3.18052	S		0.0981621	Resistant (coculture)	0.0860722	Resistant (coculture)			0.113239	Resistant (coculture)				0.11267	Resistant (coculture)
GV014_AGTCACAGTCTGTCCT	-4.91325	-1.36543	Resistant (coculture)			GV014_AGTCACAGTCTGTCCT	-4.91325	-1.36543	S		0.106488	Resistant (coculture)	0.0849566	Resistant (coculture)			0.118459	Resistant (coculture)				0.146321	Resistant (coculture)
GV014_AGTCACAGTGTAAATG	3.04581	2.92159	Resistant (coculture)			GV014_AGTCACAGTGTAAATG	3.04581	2.92159	G1		0.0343172	Resistant (coculture)	0.0514161	Resistant (coculture)			0.136594	Resistant (coculture)				0.075555	Resistant (coculture)
GV014_AGTCACATCATGCGGC	-5.07571	-2.72047	Resistant (coculture)			GV014_AGTCACATCATGCGGC	-5.07571	-2.72047	G2M		0.112125	Resistant (coculture)	0.0984201	Resistant (coculture)			0.197709	Resistant (coculture)				0.175785	Resistant (coculture)
GV014_AGTCATGAGCCGCACT	4.98817	0.238627	Sensitive (coculture)			GV014_AGTCATGAGCCGCACT	4.98817	0.238627	G1		0.0118573	Sensitive (coculture)	0.0261757	Sensitive (coculture)			-0.050458	Sensitive (coculture)				0.0192596	Sensitive (coculture)
GV014_AGTCATGAGTAACGAT	-3.53686	-4.50075	Resistant (coculture)			GV014_AGTCATGAGTAACGAT	-3.53686	-4.50075	G2M		0.105168	Resistant (coculture)	0.0881307	Resistant (coculture)			0.247031	Resistant (coculture)				0.0833849	Resistant (coculture)
GV014_AGTCATGAGTCGCTAT	3.31522	-1.72043	Sensitive (coculture)			GV014_AGTCATGAGTCGCTAT	3.31522	-1.72043	G1		0.0579196	Sensitive (coculture)	0.048322	Sensitive (coculture)			0.213847	Sensitive (coculture)				0.0535335	Sensitive (coculture)
GV014_AGTCATGAGTTGCGAG	-1.39763	-0.799609	Resistant (coculture)			GV014_AGTCATGAGTTGCGAG	-1.39763	-0.799609	G2M		0.0738896	Resistant (coculture)	0.089146	Resistant (coculture)			0.0963505	Resistant (coculture)				0.117468	Resistant (coculture)
GV014_AGTCATGCATAGCTGT	0.209047	4.64172	Resistant (coculture)			GV014_AGTCATGCATAGCTGT	0.209047	4.64172	G1		0.045645	Resistant (coculture)	0.0648931	Resistant (coculture)			-0.041522	Resistant (coculture)				0.0423941	Resistant (coculture)
GV014_AGTCATGTCCGTTTCG	0.0267374	1.72011	Resistant (coculture)			GV014_AGTCATGTCCGTTTCG	0.0267374	1.72011	G1		0.0643227	Resistant (coculture)	0.0755394	Resistant (coculture)			0.0395611	Resistant (coculture)				0.0817091	Resistant (coculture)
GV014_AGTCTCCAGGATATGT	2.18192	-1.86655	Sensitive (coculture)			GV014_AGTCTCCAGGATATGT	2.18192	-1.86655	G1		0.0351822	Sensitive (coculture)	0.045519	Sensitive (coculture)			0.187112	Sensitive (coculture)				0.0797101	Sensitive (coculture)
GV014_AGTCTCCCACATAGCT	0.436951	3.38763	Resistant (coculture)			GV014_AGTCTCCCACATAGCT	0.436951	3.38763	G1		-0.012194	Resistant (coculture)	-0.00259764	Resistant (coculture)			0.0964875	Resistant (coculture)				-0.0113379	Resistant (coculture)
GV014_AGTCTCCCACCATTCC	-1.2275	-1.46699	Resistant (coculture)			GV014_AGTCTCCCACCATTCC	-1.2275	-1.46699	G1		0.0246591	Resistant (coculture)	0.0703148	Resistant (coculture)			0.133724	Resistant (coculture)				0.0986182	Resistant (coculture)
GV014_AGTCTCCGTAGCTTGT	1.10232	2.23314	Resistant (coculture)			GV014_AGTCTCCGTAGCTTGT	1.10232	2.23314	G1		0.0576499	Resistant (coculture)	0.017862	Resistant (coculture)			-0.0999412	Resistant (coculture)				0.0392417	Resistant (coculture)
GV014_AGTCTCCGTCGATTTG	4.55107	-0.893609	Sensitive (coculture)			GV014_AGTCTCCGTCGATTTG	4.55107	-0.893609	G1		0.0920607	Sensitive (coculture)	0.0624728	Sensitive (coculture)			0.15289	Sensitive (coculture)				0.0960479	Sensitive (coculture)
GV014_AGTCTCCGTGTTATCG	0.855536	-2.70035	Sensitive (coculture)			GV014_AGTCTCCGTGTTATCG	0.855536	-2.70035	S		0.105395	Sensitive (coculture)	0.0999597	Sensitive (coculture)			0.0325922	Sensitive (coculture)				0.120871	Sensitive (coculture)
GV014_AGTCTCCGTTCGGACC	2.53586	-4.00921	Sensitive (coculture)			GV014_AGTCTCCGTTCGGACC	2.53586	-4.00921	G2M		0.0446052	Sensitive (coculture)	0.081201	Sensitive (coculture)			0.161457	Sensitive (coculture)				0.0853137	Sensitive (coculture)
GV014_AGTCTCCTCACCGGTG	4.36596	-2.04446	Sensitive (coculture)			GV014_AGTCTCCTCACCGGTG	4.36596	-2.04446	S		0.031487	Sensitive (coculture)	0.0582654	Sensitive (coculture)			0.0554335	Sensitive (coculture)				0.0327504	Sensitive (coculture)
GV014_AGTCTCCTCAGACCGC	-0.273057	3.73574	Resistant (coculture)			GV014_AGTCTCCTCAGACCGC	-0.273057	3.73574	S		0.0747144	Resistant (coculture)	0.0531413	Resistant (coculture)			-0.0306373	Resistant (coculture)				0.0518599	Resistant (coculture)
GV014_AGTCTCCTCCCTCAAC	-4.09658	-4.4587	Resistant (coculture)			GV014_AGTCTCCTCCCTCAAC	-4.09658	-4.4587	G2M		0.113312	Resistant (coculture)	0.076125	Resistant (coculture)			0.126723	Resistant (coculture)				0.0962762	Resistant (coculture)
GV014_AGTGACTAGAAACTCA	3.10675	-1.9534	Sensitive (coculture)			GV014_AGTGACTAGAAACTCA	3.10675	-1.9534	S		0.0899588	Sensitive (coculture)	0.0329318	Sensitive (coculture)			0.0952099	Sensitive (coculture)				0.058789	Sensitive (coculture)
GV014_AGTGACTAGACTTCAC	1.96177	4.39519	Resistant (coculture)			GV014_AGTGACTAGACTTCAC	1.96177	4.39519	G1		0.0196401	Resistant (coculture)	-0.00862125	Resistant (coculture)			-0.0767941	Resistant (coculture)				-0.0306501	Resistant (coculture)
GV014_AGTGACTCATACTTTC	-4.93209	-2.18435	Resistant (coculture)			GV014_AGTGACTCATACTTTC	-4.93209	-2.18435	G2M		0.108543	Resistant (coculture)	0.0821198	Resistant (coculture)			0.0543017	Resistant (coculture)				0.143475	Resistant (coculture)
GV014_AGTGACTCATGAATAG	-0.352678	3.15781	Resistant (coculture)			GV014_AGTGACTCATGAATAG	-0.352678	3.15781	G1		0.0450745	Resistant (coculture)	0.0993247	Resistant (coculture)			0.08836	Resistant (coculture)				0.128351	Resistant (coculture)
GV014_AGTGACTCATTAAAGG	-2.63042	1.0058	Resistant (coculture)			GV014_AGTGACTCATTAAAGG	-2.63042	1.0058	G1		0.0572612	Resistant (coculture)	0.0804093	Resistant (coculture)			0.197242	Resistant (coculture)				0.102581	Resistant (coculture)
GV014_AGTGACTGTCCGCAGT	0.199974	-3.02721	Sensitive (coculture)			GV014_AGTGACTGTCCGCAGT	0.199974	-3.02721	S		0.146791	Sensitive (coculture)	0.147643	Sensitive (coculture)			0.157071	Sensitive (coculture)				0.196287	Sensitive (coculture)
GV014_AGTGACTGTTAAGCAA	-2.09065	-4.00175	Resistant (coculture)			GV014_AGTGACTGTTAAGCAA	-2.09065	-4.00175	G2M		0.129681	Resistant (coculture)	0.129257	Resistant (coculture)			0.105059	Resistant (coculture)				0.138624	Resistant (coculture)
GV014_AGTGACTGTTGTCTAG	-0.336203	3.75967	Resistant (coculture)			GV014_AGTGACTGTTGTCTAG	-0.336203	3.75967	G1		0.0767138	Resistant (coculture)	0.075347	Resistant (coculture)			0.103607	Resistant (coculture)				0.0548303	Resistant (coculture)
GV014_AGTGACTTCAGTCATG	-4.21028	-3.78127	Resistant (coculture)			GV014_AGTGACTTCAGTCATG	-4.21028	-3.78127	G2M		0.0708019	Resistant (coculture)	0.111127	Resistant (coculture)			0.217765	Resistant (coculture)				0.153539	Resistant (coculture)
GV014_AGTGACTTCCGTGGGT	-4.77011	-0.947581	Resistant (coculture)			GV014_AGTGACTTCCGTGGGT	-4.77011	-0.947581	S		0.0942122	Resistant (coculture)	0.11576	Resistant (coculture)			0.0952077	Resistant (coculture)				0.203321	Resistant (coculture)
GV014_AGTGATCAGTTGGCTT	-3.98158	-0.388047	Resistant (coculture)			GV014_AGTGATCAGTTGGCTT	-3.98158	-0.388047	S		0.0895579	Resistant (coculture)	0.129075	Resistant (coculture)			0.0890417	Resistant (coculture)				0.145062	Resistant (coculture)
GV014_AGTGATCCAAACGGCA	-0.131738	0.387253	Resistant (coculture)			GV014_AGTGATCCAAACGGCA	-0.131738	0.387253	G1		0.0843881	Resistant (coculture)	0.109668	Resistant (coculture)			0.10809	Resistant (coculture)				0.112362	Resistant (coculture)
GV014_AGTGATCCAACCCTCT	3.38129	-2.62115	Sensitive (coculture)			GV014_AGTGATCCAACCCTCT	3.38129	-2.62115	G1		0.0584612	Sensitive (coculture)	0.0564562	Sensitive (coculture)			0.208865	Sensitive (coculture)				0.0761497	Sensitive (coculture)
GV014_AGTGATCCAATCAGCT	0.150887	-3.42575	Sensitive (coculture)			GV014_AGTGATCCAATCAGCT	0.150887	-3.42575	S		0.104615	Sensitive (coculture)	0.0977835	Sensitive (coculture)			0.0861899	Sensitive (coculture)				0.155931	Sensitive (coculture)
GV014_AGTGATCCAGAACTAA	-6.04803	-0.814313	Resistant (coculture)			GV014_AGTGATCCAGAACTAA	-6.04803	-0.814313	G2M		0.087097	Resistant (coculture)	0.084602	Resistant (coculture)			-0.0421321	Resistant (coculture)				0.0947149	Resistant (coculture)
GV014_AGTGATCCAGACACCC	-0.347729	3.18819	Resistant (coculture)			GV014_AGTGATCCAGACACCC	-0.347729	3.18819	G1		0.0570106	Resistant (coculture)	0.059849	Resistant (coculture)			0.0663597	Resistant (coculture)				0.051678	Resistant (coculture)
GV014_AGTGATCTCCACTTTA	-1.30181	4.87627	Resistant (coculture)			GV014_AGTGATCTCCACTTTA	-1.30181	4.87627	G1		0.0241939	Resistant (coculture)	0.0399745	Resistant (coculture)			-0.018948	Resistant (coculture)				0.0670004	Resistant (coculture)
GV014_AGTGATCTCCATTCAT	0.0271087	2.36336	Resistant (coculture)			GV014_AGTGATCTCCATTCAT	0.0271087	2.36336	G1		0.0358498	Resistant (coculture)	-0.000815789	Resistant (coculture)			-0.0263157	Resistant (coculture)				-0.0228487	Resistant (coculture)
GV014_AGTGATCTCGGAGCAA	-1.57503	3.57636	Resistant (coculture)			GV014_AGTGATCTCGGAGCAA	-1.57503	3.57636	G1		0.0390214	Resistant (coculture)	0.0754164	Resistant (coculture)			0.0546515	Resistant (coculture)				0.0731203	Resistant (coculture)
GV014_AGTGATCTCTTACACT	3.47509	-1.51764	Sensitive (coculture)			GV014_AGTGATCTCTTACACT	3.47509	-1.51764	G1		0.0659166	Sensitive (coculture)	0.0578483	Sensitive (coculture)			0.0274552	Sensitive (coculture)				0.0695712	Sensitive (coculture)
GV014_AGTGCCGGTGAGGATC	-0.144566	-3.83334	Sensitive (coculture)			GV014_AGTGCCGGTGAGGATC	-0.144566	-3.83334	G2M		0.14901	Sensitive (coculture)	0.124398	Sensitive (coculture)			0.168331	Sensitive (coculture)				0.148873	Sensitive (coculture)
GV014_AGTGCCGGTGGCAGAT	1.64967	1.6031	Resistant (coculture)			GV014_AGTGCCGGTGGCAGAT	1.64967	1.6031	G1		0.0819906	Resistant (coculture)	0.0510087	Resistant (coculture)			-0.0899902	Resistant (coculture)				0.0213291	Resistant (coculture)
GV014_AGTGCCGGTTCCGCGA	6.32694	-0.5056	Sensitive (coculture)			GV014_AGTGCCGGTTCCGCGA	6.32694	-0.5056	G1		0.0208549	Sensitive (coculture)	0.0146742	Sensitive (coculture)			-0.101746	Sensitive (coculture)				-0.0101618	Sensitive (coculture)
GV014_AGTGCCGGTTCGATTG	0.0644445	-4.71442	Sensitive (coculture)			GV014_AGTGCCGGTTCGATTG	0.0644445	-4.71442	G2M		0.175903	Sensitive (coculture)	0.145207	Sensitive (coculture)			0.271975	Sensitive (coculture)				0.119874	Sensitive (coculture)
GV014_AGTGCCGTCCCTCTAG	4.90018	-1.0304	Sensitive (coculture)			GV014_AGTGCCGTCCCTCTAG	4.90018	-1.0304	G1		0.0841128	Sensitive (coculture)	0.0836546	Sensitive (coculture)			0.114862	Sensitive (coculture)				0.116489	Sensitive (coculture)
GV014_AGTGCCGTCTTCGTAT	3.51717	-1.92188	Sensitive (coculture)			GV014_AGTGCCGTCTTCGTAT	3.51717	-1.92188	G1		0.0660223	Sensitive (coculture)	0.05682	Sensitive (coculture)			-0.017705	Sensitive (coculture)				0.0780281	Sensitive (coculture)
GV014_AGTGTTGAGCTATCCA	6.07449	-1.30805	Sensitive (coculture)			GV014_AGTGTTGAGCTATCCA	6.07449	-1.30805	G1		0.062691	Sensitive (coculture)	0.0744735	Sensitive (coculture)			0.100868	Sensitive (coculture)				0.0499871	Sensitive (coculture)
GV014_AGTGTTGAGTATCTGC	-1.84514	-2.71843	Resistant (coculture)			GV014_AGTGTTGAGTATCTGC	-1.84514	-2.71843	G2M		0.0856345	Resistant (coculture)	0.0652241	Resistant (coculture)			0.160813	Resistant (coculture)				0.122081	Resistant (coculture)
GV014_AGTGTTGCAACTGCCG	4.18821	-2.16692	Resistant (coculture)			GV014_AGTGTTGCAACTGCCG	4.18821	-2.16692	G1		0.0858505	Resistant (coculture)	0.0856601	Resistant (coculture)			0.168449	Resistant (coculture)				0.0778004	Resistant (coculture)
GV014_AGTGTTGCACCCTAGG	0.771861	-4.58855	Sensitive (coculture)			GV014_AGTGTTGCACCCTAGG	0.771861	-4.58855	G2M		0.0848539	Sensitive (coculture)	0.109593	Sensitive (coculture)			0.155482	Sensitive (coculture)				0.135181	Sensitive (coculture)
GV014_AGTGTTGCACTAACGT	3.95179	-1.74243	Sensitive (coculture)			GV014_AGTGTTGCACTAACGT	3.95179	-1.74243	G1		0.0176506	Sensitive (coculture)	0.0450248	Sensitive (coculture)			0.0698761	Sensitive (coculture)				0.0203325	Sensitive (coculture)
GV014_AGTGTTGTCGCGATCG	-0.11802	4.32607	Resistant (coculture)			GV014_AGTGTTGTCGCGATCG	-0.11802	4.32607	G1		0.06336	Resistant (coculture)	0.0919164	Resistant (coculture)			0.103098	Resistant (coculture)				0.0724532	Resistant (coculture)
GV014_AGTGTTGTCGTTGTGA	-0.796687	-4.23807	Sensitive (coculture)			GV014_AGTGTTGTCGTTGTGA	-0.796687	-4.23807	G2M		0.177997	Sensitive (coculture)	0.141115	Sensitive (coculture)			0.203179	Sensitive (coculture)				0.183153	Sensitive (coculture)
GV014_AGTGTTGTCTGCTCTG	-4.34541	0.599818	Sensitive (coculture)			GV014_AGTGTTGTCTGCTCTG	-4.34541	0.599818	S		0.137074	Sensitive (coculture)	0.125745	Sensitive (coculture)			0.124363	Sensitive (coculture)				0.165588	Sensitive (coculture)
GV014_AGTTAGCAGACGGTTG	3.8003	-0.488046	Sensitive (coculture)			GV014_AGTTAGCAGACGGTTG	3.8003	-0.488046	G1		0.0667858	Sensitive (coculture)	0.0366064	Sensitive (coculture)			0.0830849	Sensitive (coculture)				0.0213558	Sensitive (coculture)
GV014_AGTTAGCAGCACTAAA	-5.17708	-1.18019	Resistant (coculture)			GV014_AGTTAGCAGCACTAAA	-5.17708	-1.18019	S		0.0783082	Resistant (coculture)	0.0484642	Resistant (coculture)			0.218618	Resistant (coculture)				0.0982162	Resistant (coculture)
GV014_AGTTAGCCACTCTAGA	-0.517546	1.2613	Resistant (coculture)			GV014_AGTTAGCCACTCTAGA	-0.517546	1.2613	G1		0.00634891	Resistant (coculture)	0.0269579	Resistant (coculture)			0.0815904	Resistant (coculture)				0.072309	Resistant (coculture)
GV014_AGTTAGCGTATGGTAA	-3.46144	-4.21342	Resistant (coculture)			GV014_AGTTAGCGTATGGTAA	-3.46144	-4.21342	G2M		0.13924	Resistant (coculture)	0.101795	Resistant (coculture)			0.0677147	Resistant (coculture)				0.074549	Resistant (coculture)
GV014_AGTTAGCGTCATCACA	0.242911	0.0277157	Resistant (coculture)			GV014_AGTTAGCGTCATCACA	0.242911	0.0277157	S		0.0247859	Resistant (coculture)	0.043303	Resistant (coculture)			0.0508024	Resistant (coculture)				0.0916363	Resistant (coculture)
GV014_AGTTAGCGTTAGAGTA	-2.1808	2.08893	Resistant (coculture)			GV014_AGTTAGCGTTAGAGTA	-2.1808	2.08893	G1		0.0596942	Resistant (coculture)	0.0852527	Resistant (coculture)			0.102771	Resistant (coculture)				0.119718	Resistant (coculture)
GV014_AGTTAGCGTTCCGCGA	-2.05636	3.91417	Resistant (coculture)			GV014_AGTTAGCGTTCCGCGA	-2.05636	3.91417	S		0.0358492	Resistant (coculture)	0.0791781	Resistant (coculture)			0.119301	Resistant (coculture)				0.128983	Resistant (coculture)
GV014_AGTTAGCTCTTCTTCC	-3.43762	-4.2406	Resistant (coculture)			GV014_AGTTAGCTCTTCTTCC	-3.43762	-4.2406	G2M		0.122501	Resistant (coculture)	0.143994	Resistant (coculture)			0.104808	Resistant (coculture)				0.135144	Resistant (coculture)
GV014_AGTTCCCAGATAGGGA	0.436049	3.86808	Resistant (coculture)			GV014_AGTTCCCAGATAGGGA	0.436049	3.86808	G1		0.0294233	Resistant (coculture)	0.0555259	Resistant (coculture)			0.115268	Resistant (coculture)				0.087705	Resistant (coculture)
GV014_AGTTCCCAGGAACGAA	-0.245846	-3.17959	Resistant (coculture)			GV014_AGTTCCCAGGAACGAA	-0.245846	-3.17959	S		-0.00186718	Resistant (coculture)	0.0912312	Resistant (coculture)			0.217073	Resistant (coculture)				0.138998	Resistant (coculture)
GV014_AGTTCCCAGTGGCGAT	-4.59619	-2.49235	Resistant (coculture)			GV014_AGTTCCCAGTGGCGAT	-4.59619	-2.49235	G2M		0.0904204	Resistant (coculture)	0.115385	Resistant (coculture)			0.0896385	Resistant (coculture)				0.11459	Resistant (coculture)
GV014_AGTTCCCGTAGCACAG	2.83377	-3.35688	Sensitive (coculture)			GV014_AGTTCCCGTAGCACAG	2.83377	-3.35688	G2M		0.0922601	Sensitive (coculture)	0.0676606	Sensitive (coculture)			-0.0582498	Sensitive (coculture)				0.045786	Sensitive (coculture)
GV014_AGTTCCCGTCTGTCAA	0.67578	4.48782	Resistant (coculture)			GV014_AGTTCCCGTCTGTCAA	0.67578	4.48782	G1		-0.0235792	Resistant (coculture)	0.0118086	Resistant (coculture)			0.156643	Resistant (coculture)				-0.00866813	Resistant (coculture)
GV014_AGTTCCCGTTCCTTGC	-3.61213	-1.47739	Resistant (coculture)			GV014_AGTTCCCGTTCCTTGC	-3.61213	-1.47739	S		0.154827	Resistant (coculture)	0.174218	Resistant (coculture)			0.0649803	Resistant (coculture)				0.203553	Resistant (coculture)
GV014_AGTTCCCTCAAAGCCT	5.59711	1.4546	Sensitive (coculture)			GV014_AGTTCCCTCAAAGCCT	5.59711	1.4546	G1		0.033044	Sensitive (coculture)	0.0214342	Sensitive (coculture)			0.0493337	Sensitive (coculture)				0.0114557	Sensitive (coculture)
GV014_AGTTCCCTCAAGTCTG	-4.36191	-1.43015	Resistant (coculture)			GV014_AGTTCCCTCAAGTCTG	-4.36191	-1.43015	S		0.13636	Resistant (coculture)	0.122916	Resistant (coculture)			0.183659	Resistant (coculture)				0.222207	Resistant (coculture)
GV014_AGTTCCCTCTGGACTA	4.21055	-1.04444	Sensitive (coculture)			GV014_AGTTCCCTCTGGACTA	4.21055	-1.04444	G1		-0.0202194	Sensitive (coculture)	-0.0216328	Sensitive (coculture)			0.0717395	Sensitive (coculture)				-0.061429	Sensitive (coculture)
GV014_AGTTCGAAGTGGAAAG	0.319839	-2.88227	Resistant (coculture)			GV014_AGTTCGAAGTGGAAAG	0.319839	-2.88227	S		0.0926825	Resistant (coculture)	0.112659	Resistant (coculture)			0.0508605	Resistant (coculture)				0.131351	Resistant (coculture)
GV014_AGTTCGAAGTTGAAGT	1.66629	-3.6737	Sensitive (coculture)			GV014_AGTTCGAAGTTGAAGT	1.66629	-3.6737	S		0.0597341	Sensitive (coculture)	0.0826645	Sensitive (coculture)			0.121923	Sensitive (coculture)				0.117719	Sensitive (coculture)
GV014_AGTTCGAGTCCGGATC	-2.40042	-4.34769	Resistant (coculture)			GV014_AGTTCGAGTCCGGATC	-2.40042	-4.34769	G2M		0.0386555	Resistant (coculture)	0.0308797	Resistant (coculture)			0.129988	Resistant (coculture)				0.0434768	Resistant (coculture)
GV014_AGTTCGAGTGCGGCTT	-0.331953	2.53424	Resistant (coculture)			GV014_AGTTCGAGTGCGGCTT	-0.331953	2.53424	G1		-0.0357422	Resistant (coculture)	0.00441816	Resistant (coculture)			-0.00986311	Resistant (coculture)				-0.0414419	Resistant (coculture)
GV014_AGTTCGAGTTACACTG	2.71303	0.345095	Sensitive (coculture)			GV014_AGTTCGAGTTACACTG	2.71303	0.345095	G1		0.0773753	Sensitive (coculture)	0.079804	Sensitive (coculture)			0.0198693	Sensitive (coculture)				0.0982417	Sensitive (coculture)
GV014_AGTTCGAGTTCACGAT	0.2486	4.90893	Resistant (coculture)			GV014_AGTTCGAGTTCACGAT	0.2486	4.90893	G1		0.0425373	Resistant (coculture)	0.0764334	Resistant (coculture)			0.0848679	Resistant (coculture)				0.1014	Resistant (coculture)
GV014_AGTTCGATCCTTCTGG	-4.29686	-3.55159	Resistant (coculture)			GV014_AGTTCGATCCTTCTGG	-4.29686	-3.55159	G2M		0.124697	Resistant (coculture)	0.108301	Resistant (coculture)			0.095668	Resistant (coculture)				0.173205	Resistant (coculture)
GV014_ATACCGAAGACCTCCG	-6.29065	-0.514224	Resistant (coculture)			GV014_ATACCGAAGACCTCCG	-6.29065	-0.514224	S		0.14007	Resistant (coculture)	0.140147	Resistant (coculture)			0.0780608	Resistant (coculture)				0.199384	Resistant (coculture)
GV014_ATACCGAAGCAACCAG	0.230432	5.02022	Resistant (coculture)			GV014_ATACCGAAGCAACCAG	0.230432	5.02022	G1		0.0127194	Resistant (coculture)	0.0329326	Resistant (coculture)			0.0201954	Resistant (coculture)				0.0255408	Resistant (coculture)
GV014_ATACCGAAGGCCTTGC	-0.968617	2.2239	Resistant (coculture)			GV014_ATACCGAAGGCCTTGC	-0.968617	2.2239	G2M		0.0639825	Resistant (coculture)	0.112613	Resistant (coculture)			0.0608869	Resistant (coculture)				0.114336	Resistant (coculture)
GV014_ATACCGACAAAGCGTG	-5.6219	-0.189935	Resistant (coculture)			GV014_ATACCGACAAAGCGTG	-5.6219	-0.189935	S		0.0818272	Resistant (coculture)	0.0704681	Resistant (coculture)			0.00759253	Resistant (coculture)				0.121134	Resistant (coculture)
GV014_ATACCGACAAATTGCC	-3.40735	-4.75996	Resistant (coculture)			GV014_ATACCGACAAATTGCC	-3.40735	-4.75996	G2M		0.107602	Resistant (coculture)	0.0457129	Resistant (coculture)			-0.0980093	Resistant (coculture)				0.0165101	Resistant (coculture)
GV014_ATACCGACACACGTGC	-0.878793	4.82772	Resistant (coculture)			GV014_ATACCGACACACGTGC	-0.878793	4.82772	G1		-0.0201928	Resistant (coculture)	-0.0129896	Resistant (coculture)			-0.103137	Resistant (coculture)				-0.0264943	Resistant (coculture)
GV014_ATACCGACAGCTATAC	-6.16347	-0.32241	Resistant (coculture)			GV014_ATACCGACAGCTATAC	-6.16347	-0.32241	S		0.10157	Resistant (coculture)	0.117014	Resistant (coculture)			-0.0064316	Resistant (coculture)				0.208497	Resistant (coculture)
GV014_ATACCGACAGGGAGAG	3.0572	-1.95099	Resistant (coculture)			GV014_ATACCGACAGGGAGAG	3.0572	-1.95099	G1		0.0787348	Resistant (coculture)	0.085802	Resistant (coculture)			0.0841686	Resistant (coculture)				0.0961058	Resistant (coculture)
GV014_ATACCGACATTAGGCT	-0.804988	1.25766	Resistant (coculture)			GV014_ATACCGACATTAGGCT	-0.804988	1.25766	G1		0.0155737	Resistant (coculture)	0.0376832	Resistant (coculture)			0.100584	Resistant (coculture)				0.0837198	Resistant (coculture)
GV014_ATACCGAGTTAATCGC	0.507835	2.88578	Resistant (coculture)			GV014_ATACCGAGTTAATCGC	0.507835	2.88578	G1		0.0272686	Resistant (coculture)	0.0379574	Resistant (coculture)			-0.0158773	Resistant (coculture)				0.0596749	Resistant (coculture)
GV014_ATACCGATCCTGGCTT	0.828755	2.60289	Resistant (coculture)			GV014_ATACCGATCCTGGCTT	0.828755	2.60289	G1		-0.0293905	Resistant (coculture)	-0.0351952	Resistant (coculture)			0.0161925	Resistant (coculture)				-0.0710584	Resistant (coculture)
GV014_ATACCTTAGCTACTAC	1.77425	0.612619	Resistant (coculture)			GV014_ATACCTTAGCTACTAC	1.77425	0.612619	G1		0.00714178	Resistant (coculture)	0.059833	Resistant (coculture)			0.068505	Resistant (coculture)				0.109698	Resistant (coculture)
GV014_ATACCTTAGGACAGTC	0.116269	-1.26892	Resistant (coculture)			GV014_ATACCTTAGGACAGTC	0.116269	-1.26892	G2M		0.0755273	Resistant (coculture)	0.0491033	Resistant (coculture)			0.00275965	Resistant (coculture)				0.0269949	Resistant (coculture)
GV014_ATACCTTAGTGGTGAC	-1.50859	2.37283	Resistant (coculture)			GV014_ATACCTTAGTGGTGAC	-1.50859	2.37283	G1		0.0473348	Resistant (coculture)	0.0521201	Resistant (coculture)			0.111645	Resistant (coculture)				0.108673	Resistant (coculture)
GV014_ATACCTTCAATTCTCT	3.5014	2.67044	Resistant (coculture)			GV014_ATACCTTCAATTCTCT	3.5014	2.67044	G1		0.0701251	Resistant (coculture)	0.0572446	Resistant (coculture)			0.0969843	Resistant (coculture)				0.0251207	Resistant (coculture)
GV014_ATACCTTCAGCTGGTC	0.735626	0.776153	Resistant (coculture)			GV014_ATACCTTCAGCTGGTC	0.735626	0.776153	S		0.0557657	Resistant (coculture)	0.0543055	Resistant (coculture)			0.122525	Resistant (coculture)				0.0434418	Resistant (coculture)
GV014_ATACCTTCATTGACCA	1.52753	3.65439	Resistant (coculture)			GV014_ATACCTTCATTGACCA	1.52753	3.65439	G1		0.0624651	Resistant (coculture)	0.0653364	Resistant (coculture)			0.00956815	Resistant (coculture)				0.0345122	Resistant (coculture)
[truncated: 14,602 more rows]

## Sheet: Figure 5
	Day	Area	CellNum	SCellProp(Image)	SCellNum	RCellNum	SCellProp(FACS)	Dose	Replicate	Resistance	DoseNum
1	0	245000	1941.7	1	1941.7	0	NA	untreated	1	100% sensitive	0
2	4	518000	4750.47	1	4750.47	0	NA	untreated	1	100% sensitive	0
[truncated: 502 more rows]

## Sheet: Supp Fig 1 - growth curves
Panel A: cama-1 growth curve data
[truncated: 108 more rows]
[truncated: 36 more columns]

[truncated: 15 more sheets: Supp Fig 2 - facil in oth lines, Supp Fig 3 - ribo metab, Supp Fig 4 - exosomal exp, Supp Fig 5 - factors in media, Supp Fig 6 - LY_MCF7 westerns, Supp Fig 7 - charoal strip, Supp Fig 8 - E2_fulv_facil , Supp Fig 9 - ERi, Supp Fig 10 - RNAseq markers, Supp Fig 11 - predict.model, Supp Fig 12 - MCMC iteration, Supp Fig 13 - log poster, Supp Fig 14 - MCMC autocorr, Supp Fig 15 - MCMC chain, Supp Fig 16 - parameter estim]
